# Supplementary material for: Effect of α-Substitution on the Reactivity of C(sp3)–H Bonds in Pd0-Catalyzed C–H Arylation
Source: ACS Catal. 2023 Sep 11;13(19):12563–70. doi: 10.1021/acscatal.3c03806 (PMC10563019; doi:10.1021/acscatal.3c03806)
Supplement: Supplementary file 2 — cs3c03806_si_002.xyz [file cs3c03806_si_002.xyz]

79
I.8b
C  -0.03159 -2.17705 -1.61526
C   0.94826 -1.17733 -1.29341
C   1.78433 -1.29562 -0.12091
C   1.62167 -2.45031  0.66073
C   0.70215 -3.47677  0.34606
C  -0.11699 -3.31100 -0.76077
Pd -0.91343 -0.39383 -0.63052
C   4.70389 -1.08401 -1.16755
C   4.27790 -0.55861  0.22149
C   4.66493 -1.60541  1.28694
O   5.15350 -2.70283  1.07135
C   2.75522 -0.20548  0.29486
F  -1.01918 -4.27779 -1.08662
C  -2.39655  0.76888  0.15313
N  -2.35414  2.08937  0.53656
C  -3.54797  2.56123  1.08913
C  -4.39924  1.49166  1.09141
N  -3.68609  0.44365  0.50386
C  -1.39471  3.20630  0.36760
C  -2.07836  4.22812  1.33969
O  -3.50434  3.88857  1.39837
C   0.02404  2.80046  0.80920
C   1.07219  3.89564  0.52978
C   1.05207  4.32981 -0.94777
C  -0.35629  4.78284 -1.37348
C  -1.40261  3.68334 -1.10708
O  -5.64330  1.12303  1.51000
C  -5.87610 -0.17707  0.87361
C  -4.47505 -0.80788  0.55326
C  -3.94342 -1.71974  1.68782
C  -4.65107 -3.08835  1.72613
C  -4.58201 -3.79766  0.36102
C  -5.16441 -2.90241 -0.74851
C  -4.44483 -1.54085 -0.80268
Br  1.51937 -0.01301 -2.79020
C   5.06231  0.73921  0.52619
O   4.59880  1.87040  0.56006
O   6.38312  0.46349  0.71775
C   7.21176  1.62282  0.97471
O   4.37727 -1.14129  2.54262
C   4.74315 -2.04416  3.61292
H  -3.37713 -1.68396 -1.06707
H  -4.87869 -0.88655 -1.58103
H  -6.24912 -2.75224 -0.57050
H  -5.08028 -3.39815 -1.73186
H  -3.52757 -4.03189  0.11920
H  -5.12260 -4.76051  0.40135
H  -4.19488 -3.71269  2.51511
H  -5.71367 -2.95810  2.01631
H  -4.04181 -1.19253  2.65481
H  -2.86152 -1.86023  1.50163
H  -6.45014 -0.01110 -0.05804
H  -6.47566 -0.77550  1.57518
H  -1.65535  4.13812  2.35865
H  -2.01052  5.27175  1.00021
H  -2.41955  4.02664 -1.37267
H  -1.18265  2.79849 -1.73361
H  -0.37430  5.05136 -2.44490
H  -0.62739  5.70650 -0.82254
H   1.36531  3.47568 -1.57909
H   1.78568  5.13792 -1.11892
H   0.88003  4.77694  1.17570
H   2.07196  3.51660  0.80404
H   0.28220  1.87772  0.24767
H   0.00921  2.52190  1.87896
H  -0.48905 -2.22564 -2.60750
H   2.21203 -2.54532  1.57724
H   0.61296 -4.37220  0.96597
H   2.60651  0.68571 -0.33297
H   2.53473  0.10207  1.33062
H   4.49323 -0.32939 -1.94114
H   5.77529 -1.33074 -1.17438
H   4.13779 -1.99740 -1.40671
H   4.46199 -1.52818  4.54091
H   4.20166 -2.99938  3.51963
H   5.82536 -2.24929  3.59144
H   7.17343  2.32159  0.12396
H   6.87152  2.14774  1.88153
H   8.22857  1.23042  1.10965

79
TS(1.8b-IIH.TBr)
C   0.04299 -2.70974 -1.20658
C   0.81091 -1.54043 -0.94829
C   1.79689 -1.49272  0.08715
C   1.90119 -2.64120  0.89988
C   1.12989 -3.79905  0.69638
C   0.20691 -3.80685 -0.35230
Pd -0.75563 -0.24908 -0.63420
C   4.47919 -0.89327 -1.33580
C   4.17345 -0.40447  0.09790
C   4.83678 -1.36788  1.10349
O   5.43708 -2.39395  0.82722
C   2.63844 -0.26038  0.36811
F  -0.56553 -4.91090 -0.55610
C  -2.33864  0.80767  0.11045
N  -2.39241  2.11460  0.54404
C  -3.61396  2.48062  1.11435
C  -4.38607  1.35312  1.08176
N  -3.60137  0.37831  0.45985
C  -1.52709  3.30633  0.38888
C  -2.27319  4.24857  1.39524
O  -3.66765  3.79824  1.46222
C  -0.07363  3.00293  0.79982
C   0.88152  4.18249  0.53346
C   0.80448  4.64808 -0.93249
C  -0.64136  4.99919 -1.32798
C  -1.59607  3.81661 -1.07318
O  -5.60017  0.88268  1.48798
C  -5.74092 -0.40415  0.80084
C  -4.29658 -0.92806  0.48410
C  -3.71487 -1.81493  1.61466
C  -4.33493 -3.22585  1.63548
C  -4.21245 -3.91916  0.26565
C  -4.83092 -3.04955 -0.84535
C  -4.20177 -1.64263 -0.87795
Br  1.00051 -0.24658 -2.65780
C   4.80618  0.99302  0.29286
O   4.20213  2.05272  0.37982
O   6.16591  0.90093  0.31417
C   6.85569  2.16616  0.45400
O   4.65613 -0.92219  2.38602
C   5.28134 -1.74537  3.39888
H  -3.12459 -1.71338 -1.13088
H  -4.66847 -1.01127 -1.65604
H  -5.92545 -2.96990 -0.68368
H  -4.70153 -3.52970 -1.83159
H  -3.14487 -4.10262  0.03820
H  -4.70337 -4.90869  0.29347
H  -3.84651 -3.82760  2.42253
H  -5.40536 -3.16416  1.91892
H  -3.85429 -1.30445  2.58545
H  -2.62478 -1.88644  1.43834
H  -6.30852 -0.24084 -0.13545
H  -6.31209 -1.06466  1.46937
H  -1.83037  4.16626  2.40637
H  -2.29066  5.30251  1.08222
H  -2.64047  4.08797 -1.31431
H  -1.32159  2.96660 -1.72559
H  -0.69675  5.29008 -2.39228
H  -0.97418  5.88624 -0.75139
H   1.17482  3.83659 -1.58853
H   1.46957  5.51534 -1.09429
H   0.63110  5.03053  1.20351
H   1.91060  3.87336  0.78442
H   0.24668  2.11774  0.21136
H  -0.04891  2.69840  1.86228
H  -0.62572 -2.77184 -2.06750
H   2.59532 -2.61908  1.74636
H   1.23879 -4.67821  1.33612
H   2.28433  0.57903 -0.24824
H   2.50999  0.04632  1.41960
H   4.06010 -0.19116 -2.07326
H   5.56393 -0.98722 -1.48877
H   4.02075 -1.88129 -1.49508
H   5.05553 -1.25547  4.35571
H   4.87089 -2.76790  3.37887
H   6.36932 -1.79974  3.23425
H   6.61557  2.83265 -0.38963
H   6.56557  2.66302  1.39349
H   7.92513  1.91636  0.45931

79
IIH.TBr
C   0.49042 -3.15054 -1.07984
C   0.85766 -1.93215 -0.46784
C   2.02931 -1.85324  0.33429
C   2.71954 -3.05329  0.61741
C   2.32774 -4.28394  0.07098
C   1.21957 -4.30787 -0.78346
Pd -0.55094 -0.52851 -0.32261
C   3.65846  0.12381 -1.32831
C   3.81611  0.02961  0.20702
C   5.04739 -0.84004  0.53416
O   5.76069 -1.41086 -0.27429
C   2.52587 -0.52986  0.89528
F   0.84100 -5.49030 -1.34092
C  -2.17468  0.67533  0.24257
N  -2.31369  2.02502  0.48019
C  -3.58535  2.39485  0.91693
C  -4.30470  1.23161  0.99321
N  -3.43855  0.22842  0.56483
C  -1.51276  3.24591  0.19808
C  -2.36044  4.25689  1.04184
O  -3.73237  3.73419  1.09137
C  -0.06426  3.11187  0.69778
C   0.78697  4.34612  0.34094
C   0.75618  4.62417 -1.17346
C  -0.68930  4.78561 -1.67941
C  -1.55469  3.56127 -1.31894
O  -5.52201  0.76347  1.38183
C  -5.56808 -0.60417  0.85327
C  -4.08617 -1.09743  0.70700
C  -3.56563 -1.80808  1.98301
C  -4.14478 -3.22752  2.14163
C  -3.89855 -4.08075  0.88368
C  -4.45607 -3.38551 -0.37242
C  -3.86673 -1.97142 -0.54275
Br -0.17904  0.02063 -2.67594
C   4.06873  1.44925  0.75709
O   3.24855  2.15389  1.33156
O   5.33737  1.85701  0.47424
C   5.65888  3.19879  0.91060
O   5.24386 -0.90358  1.88928
C   6.40530 -1.66932  2.28682
H  -2.77227 -2.03553 -0.71465
H  -4.28900 -1.46118 -1.42694
H  -5.56145 -3.32805 -0.30205
H  -4.23694 -3.98137 -1.27563
H  -2.80995 -4.24001  0.75753
H  -4.35328 -5.08018  1.00341
H  -3.69976 -3.70531  3.03232
H  -5.23430 -3.17011  2.33864
H  -3.79040 -1.18344  2.86702
H  -2.46321 -1.86664  1.90019
H  -6.06935 -0.57977 -0.13292
H  -6.16384 -1.20100  1.55854
H  -1.97784  4.32305  2.07817
H  -2.41581  5.26126  0.59926
H  -2.60475  3.71480 -1.62962
H  -1.18203  2.66820 -1.85454
H  -0.70616  4.92891 -2.77435
H  -1.12859  5.70640 -1.24407
H   1.23337  3.77904 -1.70609
H   1.34810  5.52660 -1.41113
H   0.41348  5.23572  0.88873
H   1.81804  4.16814  0.68898
H   0.37305  2.21534  0.21896
H  -0.06081  2.92581  1.78701
H  -0.35355 -3.20711 -1.77349
H   3.58602 -3.02303  1.28799
H   2.87299 -5.20743  0.28302
H   1.74437  0.23969  0.76737
H   2.72117 -0.61072  1.97848
H   2.77088  0.72313 -1.58607
H   4.55577  0.56869 -1.78313
H   3.52088 -0.88378 -1.74738
H   6.42464 -1.62567  3.38434
H   6.32264 -2.71185  1.93953
H   7.32174 -1.22906  1.86221
H   5.03461  3.93734  0.38241
H   5.49527  3.30338  1.99484
H   6.71851  3.34111  0.65951

79
IIH.Taryl
C   1.29967 -2.27596  1.57479
C   0.41970 -1.42706  0.87190
C  -0.46560 -1.94953 -0.10491
C  -0.37313 -3.33397 -0.39171
C   0.51830 -4.19026  0.26613
C   1.33374 -3.63814  1.25757
Pd  0.57084  0.48734  1.38720
C  -3.15042 -0.99434  1.11312
C  -2.96785 -1.30303 -0.39000
C  -3.46357 -2.73798 -0.66942
O  -3.86084 -3.53703  0.16137
C  -1.48399 -1.11236 -0.85602
F   2.21849 -4.43775  1.91556
C   1.27929  1.12198 -0.37919
N   0.75133  2.23001 -1.01795
C   1.47499  2.61089 -2.14765
C   2.47259  1.68748 -2.28197
N   2.33820  0.80572 -1.20368
C  -0.17482  3.33935 -0.64199
C  -0.23697  4.03681 -2.03972
O   1.04546  3.77373 -2.70341
C  -1.54849  2.84375 -0.16182
C  -2.44932  4.00854  0.29795
C  -1.76926  4.85216  1.39166
C  -0.40364  5.37598  0.91110
C   0.50658  4.22745  0.43321
O   3.51620  1.39368 -3.10035
C   4.36138  0.51595 -2.29171
C   3.42654 -0.21535 -1.26408
C   2.90062 -1.56162 -1.81933
C   4.00751 -2.63695 -1.86385
C   4.70205 -2.80830 -0.49934
C   5.23515 -1.46180  0.02593
C   4.11701 -0.40121  0.10020
Br -0.25300  0.36945  3.68100
C  -3.84975 -0.33653 -1.20846
O  -3.45745  0.61309 -1.87579
O  -5.16702 -0.65008 -1.06454
C  -6.08202  0.22273 -1.76893
O  -3.39684 -3.01582 -2.01113
C  -3.88863 -4.32869 -2.37098
H   3.35153 -0.71543  0.83069
H   4.51179  0.57159  0.44611
H   6.05162 -1.10313 -0.63351
H   5.68349 -1.58605  1.02732
H   3.98576 -3.22814  0.23065
H   5.52832 -3.53683 -0.58399
H   3.56476 -3.59238 -2.19582
H   4.76581 -2.37133 -2.62788
H   2.47329 -1.39666 -2.82556
H   2.07912 -1.90315 -1.16752
H   5.11002  1.13871 -1.76516
H   4.86950 -0.16986 -2.98371
H  -1.04614  3.60133 -2.65527
H  -0.35115  5.12828 -1.98398
H   1.46229  4.61680  0.03657
H   0.75461  3.57585  1.29385
H   0.10866  5.93185  1.71618
H  -0.55650  6.10289  0.08810
H  -1.62435  4.22690  2.29378
H  -2.41866  5.69489  1.68888
H  -2.70363  4.65485 -0.56671
H  -3.40613  3.59754  0.66431
H  -1.37435  2.15718  0.69362
H  -2.03590  2.24880 -0.95343
H   1.94535 -1.89934  2.37135
H  -1.01621 -3.74283 -1.17872
H   0.58081 -5.25521  0.02885
H  -1.24201 -0.04629 -0.73126
H  -1.43836 -1.33446 -1.93603
H  -2.81699  0.03078  1.33854
H  -4.20283 -1.11442  1.40886
H  -2.53938 -1.68412  1.71343
H  -3.30231 -5.11538 -1.86927
H  -4.94532 -4.43781 -2.07900
H  -3.77670 -4.39570 -3.46174
H  -5.99005  1.25739 -1.40192
H  -5.87436  0.20871 -2.85071
H  -7.08392 -0.17480 -1.55889

79
IIH.TNHC
C  -2.04204  0.25442  1.55603
C  -0.67640 -0.11399  1.37181
C   0.11480 -0.34376  2.51745
C  -0.43730 -0.23465  3.79882
C  -1.77280  0.11789  4.00289
C  -2.55897  0.35799  2.86746
Pd  0.02137 -0.36439 -0.52707
Br  0.72216 -0.63633 -2.96217
F   0.36036 -0.46895  4.87772
C  -2.98396  0.53816  0.39531
C  -3.44848 -0.74040 -0.37950
C  -4.59006 -0.45453 -1.37605
O  -5.37053 -1.30301 -1.78289
C   1.74365  0.42395 -0.03036
N   2.09866  1.73988  0.06594
C   3.42786  1.91266  0.47173
C   3.93810  0.65726  0.63427
N   2.89292 -0.22953  0.33825
C   1.43429  3.06719 -0.05298
C   2.73261  3.94216 -0.13170
O   3.77992  3.22079  0.59578
C   0.60276  3.36869  1.21869
C  -0.14858  4.71154  1.11290
C  -1.00964  4.78216 -0.16182
C  -0.15936  4.51636 -1.41812
C   0.57315  3.16312 -1.32544
O   5.10733  0.02765  0.92542
C   4.71703 -1.37084  1.13302
C   3.45526 -1.61441  0.24444
C   2.50137 -2.67854  0.81346
C   3.04522 -4.10928  0.62124
C   3.37117 -4.39497 -0.85568
C   4.36688 -3.35733 -1.40393
C   3.83914 -1.91982 -1.22571
C  -3.95639 -1.80308  0.61699
O  -3.44216 -2.89370  0.80812
C  -2.28667 -1.32721 -1.20159
H  -2.56331 -2.24218 -1.74761
O  -5.04592 -1.34370  1.29030
C  -5.58619 -2.27617  2.25869
O  -4.58572  0.83857 -1.80222
C  -5.58915  1.13735 -2.80585
H  -0.16356  2.33684 -1.29614
H   1.20128  2.97795 -2.21444
H   0.57491  5.33737 -1.54671
H  -0.78938  4.52464 -2.32481
H  -1.81366  4.02269 -0.10096
H  -1.50765  5.76563 -0.23450
H  -0.77206  4.84844  2.01401
H   0.57317  5.55302  1.11138
H   1.26885  3.35741  2.10064
H  -0.12065  2.54431  1.35170
H   3.05624  4.06554 -1.18277
H   2.62881  4.92582  0.34704
H   4.48061 -1.51489  2.20507
H   5.57898 -1.99030  0.84994
H   4.58951 -1.18093 -1.56179
H   2.93855 -1.76940 -1.84921
H   4.56414 -3.53418 -2.47584
H   5.34183 -3.47915 -0.88906
H   2.43795 -4.35415 -1.44972
H   3.77704 -5.41638 -0.96730
H   3.95760 -4.25177  1.23528
H   2.30102 -4.82929  1.00459
H   1.53289 -2.57400  0.28559
H   2.30531 -2.47462  1.88138
H   1.17134 -0.61040  2.43707
H  -3.61017  0.64133  2.99716
H  -2.17338  0.20594  5.01617
H  -3.87822  1.06170  0.76985
H  -2.50205  1.20525 -0.34180
H  -1.48189 -1.69446 -0.49928
H  -1.92519 -0.59673 -1.94637
H  -6.59849  0.94797 -2.40797
H  -5.45518  2.20093 -3.04383
H  -5.43560  0.51362 -3.70038
H  -6.46593 -1.77655  2.68628
H  -5.87371 -3.21752  1.76509
H  -4.84032 -2.49236  3.03986

97
IIIMe
C   0.64916 -1.17434  2.45198
C  -0.12938 -0.64905  1.39646
C  -1.53303 -0.90952  1.37528
C  -2.09035 -1.67727  2.42480
C  -1.32180 -2.17789  3.48529
C   0.04828 -1.91033  3.47767
Pd  0.71294  0.55638  0.02832
O   1.19293  2.29504 -1.27707
C   0.16618  2.90220 -0.79242
O  -0.52513  2.32399  0.13139
C  -2.40171 -0.43408  0.21594
C  -3.72735  0.34002  0.54959
C  -4.82044 -0.62979  1.03776
O  -5.36981 -0.61926  2.13096
F   0.82781 -2.38928  4.48864
C   2.12312 -0.76980 -0.33531
N   2.13840 -1.93968 -1.05369
C   3.41787 -2.50001 -1.16171
C   4.25669 -1.65726 -0.49265
N   3.44798 -0.63706  0.01943
C   1.14715 -2.84109 -1.70212
C   2.15380 -3.67555 -2.56704
O   3.43484 -3.66842 -1.85916
C   0.43153 -3.71266 -0.63999
C  -0.62068 -4.64450 -1.27541
C  -1.62567 -3.86291 -2.14176
C  -0.90551 -3.00883 -3.20257
C   0.13376 -2.06507 -2.56265
O   5.58085 -1.47212 -0.24057
C   5.61107 -0.40620  0.76456
C   4.31270  0.44575  0.56715
C   3.76708  1.01676  1.88870
C   4.61532  2.19660  2.40502
C   4.74774  3.30263  1.34213
C   5.33215  2.73915  0.03404
C   4.49221  1.55980 -0.49646
C  -0.26466  4.26613 -1.34952
C   0.98689  5.12732 -1.63064
C  -1.01656  3.98337 -2.67974
C  -1.20506  4.98236 -0.35934
C  -4.20546  0.99211 -0.76875
O  -3.49148  1.32015 -1.70687
C  -3.45699  1.45270  1.61023
O  -5.55144  1.21127 -0.75064
C  -6.07367  1.86745 -1.93021
O  -5.09136 -1.57151  0.08099
C  -6.11852 -2.51942  0.44918
H   3.48673  1.91849 -0.78307
H   4.95449  1.12283 -1.40084
H   6.37879  2.41767  0.21028
H   5.38152  3.52408 -0.74112
H   3.74791  3.73215  1.13849
H   5.37786  4.12642  1.72278
H   4.15628  2.59440  3.32715
H   5.62495  1.83907  2.69265
H   3.71247  0.21193  2.64433
H   2.72732  1.35286  1.70090
H   6.53776  0.16209  0.60289
H   5.62535 -0.87164  1.76881
H   1.86070 -4.72728 -2.69067
H   2.29705 -3.20591 -3.55937
H   0.67275 -1.48421 -3.33297
H  -0.37237 -1.32888 -1.91021
H  -1.63347 -2.40925 -3.77662
H  -0.40784 -3.67486 -3.93656
H  -2.22767 -3.20018 -1.49094
H  -2.33496 -4.55730 -2.62713
H  -0.12180 -5.41374 -1.89871
H  -1.14424 -5.19662 -0.47508
H  -0.05541 -3.03284  0.08171
H   1.18538 -4.29501 -0.07946
H   1.72907 -1.01387  2.49460
H  -3.16580 -1.88065  2.43314
H  -1.76792 -2.76037  4.29570
H  -1.80839  0.24547 -0.41708
H  -2.67800 -1.29355 -0.42286
C  -4.59802  2.44210  1.89223
H  -3.19145  0.92859  2.54371
H  -2.55432  1.99250  1.27677
H  -6.23390 -3.18071 -0.42057
H  -5.81742 -3.09718  1.33815
H  -7.06389 -1.99902  0.67141
H  -5.60934  2.85775 -2.06142
H  -5.87629  1.26120 -2.82866
H  -7.15362  1.96530 -1.75571
H  -1.89571  3.34029 -2.50811
H  -1.35801  4.93574 -3.12329
H  -0.35438  3.48113 -3.40438
H   1.52817  5.36327 -0.69771
H   1.68037  4.60356 -2.30678
H   0.68966  6.08145 -2.10021
H  -0.70331  5.17691  0.60362
H  -1.52480  5.95126 -0.78192
H  -2.10156  4.37694 -0.15559
H  -4.29514  3.12584  2.70360
H  -4.84273  3.06248  1.01357
H  -5.51330  1.92044  2.21138

97
TS(IIIMe-IVMe)1
C   0.27401 -1.52660  2.55330
C  -0.47536 -1.03091  1.46487
C  -1.85174 -1.40194  1.37165
C  -2.42112 -2.21075  2.38042
C  -1.67974 -2.67456  3.47547
C  -0.33114 -2.31735  3.53683
Pd  0.26713  0.27176  0.11898
O   0.84480  1.68253 -1.39956
C   0.64129  2.85835 -0.87105
O   0.28208  3.01157  0.32709
C  -2.72997 -0.97908  0.20695
C  -3.48868  0.38006  0.38798
C  -4.49610  0.27590  1.54768
O  -4.50255  0.96080  2.55900
F   0.42795 -2.76570  4.57565
C   1.82940 -0.84649 -0.27340
N   1.94893 -1.93293 -1.10497
C   3.28178 -2.28834 -1.33715
C   4.03711 -1.44431 -0.57839
N   3.13784 -0.57512  0.05461
C   1.06762 -2.66966 -2.05548
C   2.08298 -3.78534 -2.48468
O   3.43268 -3.26368 -2.27045
C  -0.17063 -3.26715 -1.36483
C  -1.11367 -3.95393 -2.37382
C  -1.53314 -2.98748 -3.49746
C  -0.29755 -2.41278 -4.21414
C   0.66883 -1.73321 -3.22383
O   5.33718 -1.20173 -0.26444
C   5.31557  0.15630  0.27931
C   3.90532  0.36964  0.92731
C   3.87076 -0.10056  2.40255
C   4.64757  0.85006  3.33676
C   4.15591  2.30228  3.19510
C   4.22115  2.76571  1.72823
C   3.42226  1.82348  0.80399
C   0.83303  4.07133 -1.82093
C   0.77552  5.38764 -1.02268
C   2.18793  3.94905 -2.55578
C  -0.31626  4.03369 -2.86098
C  -4.21322  0.67276 -0.94111
O  -3.79623  0.35483 -2.04762
C  -2.46787  1.51714  0.67147
O  -5.35811  1.38202 -0.74761
C  -6.05689  1.74740 -1.96316
O  -5.39343 -0.73191  1.32016
C  -6.39095 -0.88299  2.35764
H   2.34987  1.86747  1.07153
H   3.48972  2.14188 -0.25069
H   5.28049  2.81675  1.40312
H   3.81751  3.78798  1.62791
H   3.10845  2.36921  3.54788
H   4.75181  2.97307  3.83953
H   4.53863  0.49890  4.37816
H   5.73195  0.80385  3.11220
H   4.25661 -1.13380  2.47352
H   2.81341 -0.11880  2.71891
H   5.47143  0.87153 -0.55083
H   6.14417  0.22892  0.99698
H   1.95583 -4.68951 -1.85968
H   2.00615 -4.05611 -3.54756
H   1.58331 -1.38486 -3.73806
H   0.19087 -0.83868 -2.78323
H  -0.59846 -1.68008 -4.98344
H   0.22420 -3.22818 -4.75548
H  -2.12575 -2.15745 -3.06707
H  -2.18917 -3.50371 -4.22116
H  -0.61701 -4.84184 -2.81582
H  -1.99965 -4.33514 -1.83618
H  -0.70255 -2.44565 -0.85825
H   0.15128 -3.96786 -0.57353
H   1.33928 -1.31257  2.65646
H  -3.47610 -2.49588  2.29027
H  -2.12086 -3.30577  4.25130
H  -2.12221 -0.85359 -0.70681
H  -3.47816 -1.76202 -0.00299
C  -2.97683  2.96239  0.59825
H  -2.04106  1.33221  1.67048
H  -1.64624  1.40198 -0.08032
H  -5.91381 -1.10119  3.32632
H  -6.98653  0.03861  2.45656
H  -7.02375 -1.72156  2.03623
H  -5.41683  2.37556 -2.60269
H  -6.34832  0.84651 -2.52589
H  -6.94346  2.30488 -1.63285
H   2.30999  4.77833 -3.27584
H   3.03298  3.99818 -1.84569
H   2.25220  2.99510 -3.10224
H   0.88446  6.25041 -1.70431
H  -0.17969  5.48379 -0.48329
H   1.58271  5.43616 -0.27285
H  -0.22113  4.87915 -3.56610
H  -0.29457  3.09359 -3.43562
H  -1.30008  4.11338 -2.36659
H  -2.13974  3.64042  0.82248
H  -3.36279  3.21681 -0.40347
H  -3.78080  3.12221  1.33347

97
Int(IIIMe-IVMe)
C   0.83927 -0.40406  3.28836
C   1.66725 -1.53404  2.64928
C   0.83465 -2.82894  2.47954
C   0.15956 -3.25918  3.79742
C  -0.68077 -2.11830  4.39996
C   0.17431 -0.85415  4.60419
C   3.01675 -1.79173  3.40650
O   4.02608 -2.12808  2.39834
C   3.58794 -1.51203  1.26817
N   2.24643 -1.11756  1.34112
C   1.80347 -0.53192  0.18685
N   2.91427 -0.57887 -0.61742
C   4.01991 -1.15074  0.02398
O   5.15160 -1.11669 -0.73011
C   4.67769 -0.77689 -2.07562
C   3.35875  0.04586 -1.89758
C   3.63255  1.55446 -1.66896
C   4.03138  2.27725 -2.97127
C   2.98777  2.05717 -4.08122
C   2.76401  0.55475 -4.33110
C   2.34971 -0.17685 -3.03831
Pd  0.05165  0.23019 -0.26344
O   0.80002  2.22570 -0.01525
C   0.32016  2.82494  1.04514
C   0.84947  4.26382  1.32811
C   1.81590  4.76527  0.23948
C  -0.69662 -1.61138 -0.63799
C   0.04116 -2.61799 -1.29922
C  -0.55104 -3.84590 -1.61498
C  -1.87522 -4.13770 -1.28223
C  -2.60933 -3.14352 -0.62013
C  -2.05184 -1.88798 -0.28872
C  -2.94059 -0.87871  0.42241
C  -3.42539  0.31027 -0.48211
C  -3.97121 -0.25925 -1.80692
O  -5.08710 -1.00531 -1.58450
C  -5.65065 -1.60881 -2.77425
F   0.19611 -4.78824 -2.25600
C  -2.23612  1.27258 -0.75479
H  -1.52340  0.67688 -1.40519
C  -4.54645  1.12362  0.19128
O  -4.45223  1.09000  1.54831
C  -5.42702  1.91155  2.23647
O  -5.38909  1.77183 -0.41485
O  -0.52194  2.32177  1.82695
C  -0.37582  5.20413  1.42483
C   1.56916  4.22538  2.69889
O  -3.45614 -0.11863 -2.90662
H   0.06728 -0.07731  2.56650
H   1.48466  0.47713  3.45176
H   0.94770 -1.05541  5.37369
H  -0.44124 -0.02522  4.99436
H  -1.51916 -1.88237  3.71599
H  -1.13143 -2.43760  5.35689
H  -0.46580 -4.14955  3.60836
H   0.92583 -3.57529  4.53398
H   1.48545 -3.63183  2.08718
H   0.06410 -2.63609  1.71218
H   3.34566 -0.87906  3.93889
H   2.96977 -2.63676  4.10765
H   4.48381 -1.71709 -2.62690
H   5.48282 -0.21307 -2.56687
H   4.42404  1.66137 -0.90396
H   2.71280  2.00333 -1.25043
H   4.15562  3.35406 -2.76062
H   5.01994  1.91899 -3.32424
H   2.02955  2.52189 -3.77859
H   3.30484  2.55760 -5.01370
H   3.69300  0.10614 -4.73799
H   1.98527  0.39766 -5.09791
H   1.36682  0.19983 -2.69134
H   2.22669 -1.25944 -3.22154
H   1.08623 -2.46695 -1.58060
H  -3.65141 -3.34502 -0.34474
H  -2.30702 -5.11072 -1.53096
H  -3.82998 -1.39513  0.81807
H  -2.41481 -0.42946  1.28325
C  -2.51428  2.56719 -1.53550
H  -1.80220  1.53645  0.23542
H  -6.44924  1.57543  2.00056
H  -5.20967  1.78651  3.30545
H  -5.32096  2.96620  1.93774
H  -4.93089 -2.30942 -3.22653
H  -6.55085 -2.13874 -2.43464
H  -5.91010 -0.83355 -3.51200
H   0.89088  3.83829  3.47599
H   2.46254  3.57637  2.66233
H   1.90014  5.23880  2.98920
H  -1.08809  4.82673  2.17516
H  -0.05842  6.22239  1.71316
H  -0.90147  5.27550  0.45622
H   1.33026  4.78253 -0.75007
H   2.15451  5.79084  0.47501
H   2.70599  4.11917  0.16557
H  -2.92186  2.34613 -2.53315
H  -3.23163  3.20780 -0.99859
H  -1.57284  3.12804 -1.65178

97
TS(IIIMe-IVMe)2
C  -1.73339 -2.13666 -0.55490
C  -0.45829 -1.60329 -0.89611
C   0.39642 -2.37570 -1.71175
C  -0.01170 -3.63417 -2.17185
C  -1.25155 -4.18175 -1.83790
C  -2.10245 -3.41412 -1.02740
Pd  0.04737  0.24024 -0.25676
C  -2.06570  0.82519 -0.91641
C  -2.44520  2.22831 -1.44506
F   0.84162 -4.35106 -2.95893
C  -2.70552 -1.34697  0.29366
C  -3.25117 -0.06464 -0.42050
C  -4.15209  0.66507  0.59747
O  -4.11550  0.52302  1.81161
C   1.93885 -0.35656  0.13404
N   2.44158 -1.07492  1.19001
C   3.82887 -1.25358  1.13139
C   4.23956 -0.61321 -0.00210
N   3.07861 -0.09801 -0.59072
C   1.89239 -1.83315  2.34706
C   3.22972 -1.99214  3.14734
O   4.31765 -1.99222  2.16567
C   1.33181 -3.19941  1.87802
C   0.68863 -3.99090  3.03439
C  -0.38617 -3.15917  3.75784
C   0.19552 -1.82444  4.25935
C   0.82866 -1.01957  3.10675
O   5.37361 -0.29069 -0.68423
C   4.88470  0.18862 -1.98052
C   3.45621  0.77792 -1.73384
C   2.50980  0.60159 -2.93483
C   2.83260  1.58035 -4.08160
C   2.83487  3.04033 -3.59315
C   3.81955  3.22416 -2.42412
C   3.50972  2.25515 -1.26545
O   0.59787  2.25307  0.49461
C  -0.31381  2.74318  1.22933
O  -1.49202  2.20483  1.32904
C  -0.06819  4.01723  2.05829
C  -4.11602 -0.51291 -1.62471
O  -3.86630 -0.32366 -2.80591
O  -5.20990 -1.21741 -1.19997
C  -6.06430 -1.69339 -2.26513
O  -5.01323  1.52237 -0.02649
C  -5.88099  2.25480  0.86899
H   0.04802 -0.72972  2.37581
H   1.28018 -0.08035  3.47554
H   0.95432 -2.02392  5.04339
H  -0.58991 -1.21354  4.73776
H  -1.21828 -2.95143  3.05786
H  -0.81420 -3.73155  4.60026
H   0.25580 -4.92471  2.63444
H   1.46319 -4.30159  3.76472
H   2.14427 -3.78053  1.40466
H   0.57755 -3.00306  1.09591
H   3.37816 -1.13784  3.83594
H   3.29879 -2.93720  3.70394
H   4.83974 -0.66938 -2.67874
H   5.61031  0.92981 -2.34377
H   4.26526  2.34835 -0.46352
H   2.53137  2.50091 -0.81602
H   3.78875  4.26174 -2.04655
H   4.85377  3.06478 -2.79114
H   1.81495  3.31294 -3.25876
H   3.09060  3.72250 -4.42371
H   3.82248  1.33728 -4.51842
H   2.09624  1.44130 -4.89251
H   1.47644  0.77280 -2.57074
H   2.55024 -0.44459 -3.28812
H   1.38925 -2.01973 -1.99795
H  -3.08372 -3.81833 -0.75036
H  -1.53489 -5.17193 -2.20453
H  -3.56020 -1.97685  0.59088
H  -2.22287 -0.99438  1.22135
H  -1.71593  0.29173 -1.81914
H  -1.55243  1.40319  0.44247
H  -6.49654  2.89483  0.22214
H  -6.51355  1.56240  1.44755
H  -5.28903  2.86326  1.57108
H  -6.88024 -2.23575 -1.76761
H  -6.46012 -0.84815 -2.85105
H  -5.50674 -2.36118 -2.94114
H  -2.85316  2.89375 -0.66770
H  -1.54527  2.71415 -1.86165
H  -3.19001  2.15139 -2.25622
C  -0.28522  3.66161  3.55189
C   1.36190  4.54495  1.83890
C  -1.10655  5.08373  1.62694
H  -0.15390  4.56503  4.17265
H  -1.29780  3.26234  3.71864
H   0.44536  2.90739  3.89247
H   1.52312  5.44909  2.45133
H   2.11541  3.79350  2.12486
H   1.53426  4.80900  0.78289
H  -0.97386  5.99887  2.22995
H  -0.98336  5.35616  0.56459
H  -2.13305  4.71286  1.77215

97
IVMe
C   0.39624  2.15088  2.10688
C  -0.56917  1.50393  1.30184
C  -1.89266  2.02294  1.32325
C  -2.22371  3.10901  2.15782
C  -1.26518  3.72871  2.97423
C   0.03854  3.23221  2.92119
Pd -0.10222 -0.16190  0.27875
C  -1.94689 -0.91362  0.98833
C  -3.21120 -0.08503  0.57007
C  -3.72914 -0.51574 -0.80072
O  -3.10418 -1.10591 -1.68879
C  -2.93529  1.45534  0.39280
F   1.00510  3.81947  3.68881
C   1.76097  0.57742 -0.32269
N   3.00583  0.42638  0.25588
C   4.02135  1.14080 -0.39394
C   3.41027  1.80750 -1.41498
N   2.06169  1.44075 -1.35088
C   3.62366 -0.48102  1.26203
C   4.98747  0.26933  1.41503
O   5.25977  0.91714  0.13043
C   2.82202 -0.54866  2.57423
C   3.40460 -1.57873  3.56346
C   3.52569 -2.97451  2.92625
C   4.36814 -2.91414  1.63946
C   3.79526 -1.88934  0.64125
O   3.67895  2.69752 -2.41239
C   2.48768  2.64877 -3.26262
C   1.28886  2.22190 -2.34865
C   0.60883  3.43658 -1.66838
C  -0.26146  4.24322 -2.65251
C  -1.29188  3.34668 -3.36356
C  -0.60299  2.16132 -4.06532
C   0.25571  1.34484 -3.07916
O   0.45856 -2.20848 -0.58699
C  -0.05931 -2.98824 -1.41119
O  -1.20230 -2.77277 -2.04835
C   0.56601 -4.34333 -1.79953
C  -0.41680 -5.46074 -1.35793
C   0.74302 -4.38778 -3.33924
C   1.92565 -4.53855 -1.10833
C  -4.34940 -0.27158  1.59460
O  -4.74809  0.55971  2.39561
O  -4.84208 -1.54964  1.53196
C  -5.88219 -1.83286  2.49532
O  -4.98845 -0.07068 -1.02168
C  -5.53910 -0.36398 -2.32942
H  -0.38723  0.88441 -2.30107
H   0.77568  0.51613 -3.59414
H   0.02994  2.54206 -4.89281
H  -1.35142  1.49703 -4.53294
H  -2.01042  2.95704 -2.61599
H  -1.87898  3.93609 -4.09094
H  -0.76669  5.05883 -2.10569
H   0.37745  4.73580 -3.41349
H   1.38450  4.07764 -1.21131
H  -0.01391  3.04842 -0.84207
H   2.65546  1.89988 -4.06119
H   2.36876  3.64686 -3.70771
H   4.91718  1.05026  2.19685
H   5.83645 -0.39612  1.62699
H   4.43803 -1.81087 -0.25535
H   2.79636 -2.21411  0.30139
H   4.41533 -3.90616  1.15535
H   5.41373 -2.65253  1.89959
H   2.51285 -3.35098  2.68272
H   3.96702 -3.68896  3.64439
H   4.40450 -1.24627  3.90920
H   2.76575 -1.61491  4.46345
H   1.77796 -0.81534  2.31430
H   2.78470  0.45200  3.03930
H   1.43983  1.83030  2.11329
H  -3.25717  3.47383  2.17042
H  -1.51257  4.56984  3.62723
H  -3.88972  1.99810  0.48731
H  -2.57210  1.59536 -0.64406
C  -1.84012 -1.14757  2.51070
H  -2.05097 -1.90881  0.51374
H  -1.72586 -1.96402 -1.72431
H  -5.55723 -1.45087 -2.50492
H  -6.55789  0.04525 -2.31143
H  -4.94008  0.11750 -3.11840
H  -6.74114 -1.15756  2.35088
H  -6.17404 -2.87675  2.31530
H  -5.50328 -1.70742  3.52245
H  -0.22019 -4.25394 -3.85489
H   1.43477 -3.59995 -3.68460
H   1.16698 -5.36331 -3.63422
H  -1.39779 -5.34047 -1.84305
H  -0.00516 -6.44639 -1.63628
H  -0.56615 -5.45205 -0.26437
H   1.82928 -4.49188 -0.01163
H   2.33778 -5.52628 -1.37741
H   2.64898 -3.76854 -1.42086
H  -0.92112 -1.71753  2.73273
H  -1.78438 -0.20208  3.07385
H  -2.68858 -1.73696  2.91569

96
VMe.OPiv
C  -0.57659 -2.74443 -0.64198
C  -1.14680 -1.44718 -0.72885
C  -2.34438 -1.33664 -1.50316
C  -2.90793 -2.46553 -2.13326
C  -2.33006 -3.74221 -2.03099
C  -1.16552 -3.84698 -1.26881
Pd -0.25015  0.18628  0.04419
C  -2.10296  1.15549  0.42208
C  -3.40116  0.56812 -0.21030
C  -4.07279 -0.55040  0.60459
O  -3.68113 -1.09667  1.62342
C  -3.06663 -0.01049 -1.62000
F  -0.56846 -5.07901 -1.14166
C   1.63839 -0.62686 -0.12615
N   2.47522 -0.73108 -1.21320
C   3.74308 -1.23645 -0.90508
C   3.69999 -1.55505  0.41851
N   2.41952 -1.19311  0.85388
C   2.46982 -0.19082 -2.58909
C   3.74687 -0.92953 -3.11860
O   4.60524 -1.20830 -1.96783
C   1.19439 -0.58674 -3.35678
C   1.14550  0.04117 -4.76350
C   1.28221  1.57414 -4.69809
C   2.57058  1.97831 -3.95722
C   2.63435  1.34916 -2.55230
O   4.47749 -2.06969  1.41967
C   3.81450 -1.60297  2.63978
C   2.29037 -1.44037  2.30894
C   1.48653 -2.73949  2.57017
C   1.27939 -3.00989  4.07419
C   0.63641 -1.80115  4.77977
C   1.46454 -0.52390  4.54289
C   1.65023 -0.24584  3.03925
O   0.51620  2.16617  0.60800
C   1.72270  2.58323  0.81944
O   2.78495  1.91203  0.83513
C   1.85192  4.13048  1.09978
C   2.84520  4.71082  0.06709
C   0.50275  4.86433  1.00751
C   2.44999  4.29198  2.51697
C  -4.38191  1.73073 -0.39604
O  -4.49525  2.43174 -1.39678
O  -5.10503  1.97915  0.75151
C  -5.96395  3.13110  0.66611
O  -5.25046 -0.92742 -0.01451
C  -5.91561 -2.03360  0.62024
H   0.66495 -0.06309  2.56458
H   2.25364  0.65618  2.84355
H   2.45195 -0.62880  5.04061
H   0.97405  0.34616  5.01548
H  -0.38287 -1.64746  4.37610
H   0.52688 -2.00112  5.86250
H   0.65510 -3.91337  4.20097
H   2.25213 -3.23888  4.55716
H   1.99456 -3.59183  2.08150
H   0.50245 -2.62026  2.08168
H   4.24742 -0.62515  2.92490
H   4.01984 -2.34965  3.42160
H   3.46605 -1.89179 -3.59156
H   4.33929 -0.32945 -3.82582
H   3.57381  1.60595 -2.03328
H   1.81577  1.74193 -1.92266
H   2.64018  3.07791 -3.86910
H   3.44901  1.66402 -4.55937
H   0.40943  1.98968 -4.15811
H   1.26630  2.00841 -5.71554
H   1.95923 -0.37186 -5.39639
H   0.19816 -0.24283 -5.25636
H   0.33187 -0.24253 -2.75420
H   1.11768 -1.68784 -3.40406
H   0.35308 -2.91506 -0.09271
H  -3.82749 -2.34228 -2.72049
H  -2.76111 -4.62261 -2.51696
H  -2.44541  0.74964 -2.12681
H  -3.99397 -0.12635 -2.20651
H  -1.90761  2.08631 -0.15042
H  -5.28526 -2.93797  0.58662
H  -6.14610 -1.80587  1.67475
H  -6.84245 -2.19108  0.04827
H  -5.37898  4.04665  0.47618
H  -6.70027  3.01550 -0.14739
H  -6.47158  3.19485  1.63987
H   0.63524  5.94587  1.20811
H   0.05559  4.74777  0.00675
H  -0.22070  4.46027  1.73378
H   3.06066  5.77606  0.27768
H   3.78744  4.14016  0.09416
H   2.43398  4.64647 -0.95682
H   2.65572  5.35596  2.74309
H   1.75314  3.91190  3.28590
H   3.39017  3.72163  2.59318
C  -2.19371  1.51744  1.91425
H  -3.05737  2.17671  2.14490
H  -2.29275  0.61958  2.54419
H  -1.27526  2.05716  2.19714

80
VMe
C  -2.10697  1.07550  1.26487
C  -0.86069  0.39888  1.19128
C  -0.06550  0.29514  2.35305
C  -0.51050  0.85606  3.55640
C  -1.72309  1.54330  3.65226
C  -2.51030  1.63979  2.49454
Pd -0.11950 -0.27858 -0.53620
C  -2.00380 -0.81735 -1.19861
C  -1.78955 -0.43583 -2.67016
F   0.27474  0.73494  4.66609
C  -3.03107  1.15799  0.06616
C  -3.28239 -0.25880 -0.53331
C  -4.42697 -0.27309 -1.56309
O  -5.05580 -1.27149 -1.89129
C   1.94545 -0.00086 -0.35489
N   2.73710  1.11548 -0.51006
C   4.10608  0.86489 -0.40020
C   4.21845 -0.48325 -0.19427
N   2.90968 -0.96566 -0.15406
C   2.50021  2.57782 -0.59279
C   3.94809  3.00701 -1.01208
O   4.86842  1.98948 -0.49270
C   2.10004  3.12722  0.80022
C   1.76090  4.63040  0.75966
C   0.68068  4.93607 -0.29396
C   1.10804  4.42580 -1.68281
C   1.43510  2.91948 -1.65171
O   5.15639 -1.46260 -0.06824
C   4.40353 -2.62423  0.41761
C   2.91603 -2.44489 -0.04582
C   1.89552 -2.94195  0.99621
C   1.82062 -4.48050  1.05083
C   1.51672 -5.07778 -0.33559
C   2.55412 -4.61418 -1.37476
C   2.64319 -3.07666 -1.43506
C  -3.73704 -1.22153  0.59340
O  -3.23599 -2.29578  0.88321
O  -4.81818 -0.69853  1.24310
C  -5.32613 -1.52429  2.31571
O  -4.63247  0.95489 -2.13033
C  -5.65756  0.96959 -3.15136
H   0.52610  2.33729 -1.39664
H   1.77518  2.56341 -2.64182
H   1.99270  4.99798 -2.02957
H   0.31292  4.61015 -2.42692
H  -0.26449  4.44038  0.00058
H   0.47451  6.02086 -0.33039
H   1.43053  4.95417  1.76233
H   2.67120  5.22144  0.53171
H   2.91712  2.92597  1.51726
H   1.21995  2.55342  1.14338
H   4.04475  3.03435 -2.11453
H   4.26206  3.97082 -0.58678
H   4.46666 -2.64373  1.52230
H   4.88992 -3.51841  0.00220
H   3.42372 -2.74863 -2.14612
H   1.68080 -2.66540 -1.79544
H   2.30609 -5.00465 -2.37777
H   3.54557 -5.03947 -1.11874
H   0.50729 -4.75406 -0.65559
H   1.49404 -6.18091 -0.28259
H   2.77785 -4.89434  1.42886
H   1.04621 -4.77846  1.77884
H   0.90611 -2.52365  0.71764
H   2.14961 -2.52134  1.98619
H   0.90184 -0.21344  2.33732
H  -3.47092  2.16604  2.54644
H  -2.03735  1.97670  4.60548
H  -3.98798  1.62274  0.35336
H  -2.59085  1.78144 -0.73321
H  -2.01153 -1.91542 -1.07586
H  -6.62724  0.65799 -2.73135
H  -5.70303  2.00849 -3.50612
H  -5.39619  0.28652 -3.97553
H  -6.20611 -0.99282  2.70374
H  -5.60727 -2.51995  1.93742
H  -4.56562 -1.64215  3.10418
H  -1.99589  0.62900 -2.87117
H  -0.73730 -0.63133 -2.98467
H  -2.41052 -1.04563 -3.35967

80
TS(VMe-VIMe)
C  -1.39470  2.49568  1.83199
C  -2.61350  2.26673  0.91807
C  -2.49627  3.10568 -0.37934
C  -2.25013  4.59967 -0.08927
C  -1.02664  4.80323  0.82344
C  -1.16908  3.99243  2.12514
C  -3.97592  2.48541  1.66431
O  -4.92099  1.48610  1.15839
C  -4.13164  0.47389  0.70323
N  -2.78653  0.83285  0.58085
C  -1.99127 -0.15230  0.03915
N  -2.92052 -1.15246 -0.15063
C  -4.21211 -0.81602  0.25948
O  -5.09826 -1.84521  0.14123
C  -4.40868 -2.82295 -0.70466
C  -2.86727 -2.58039 -0.54312
C  -2.24115 -3.41898  0.60020
C  -2.07903 -4.90353  0.21931
C  -1.28544 -5.06460 -1.09033
C  -1.93937 -4.26376 -2.23189
C  -2.09149 -2.77582 -1.86004
Pd  0.01487 -0.19795 -0.36554
C   2.10647 -0.73695 -0.70848
C   3.01396 -0.47579  0.54135
C   4.51102 -0.49414  0.15777
O   4.94269 -1.77663 -0.03737
C   6.33259 -1.88732 -0.42716
C   1.39859  1.18978 -0.91686
C   1.09389  1.86172 -2.12500
C   1.56374  3.16907 -2.30398
C   2.36184  3.82292 -1.35714
C   2.71936  3.11780 -0.19378
C   2.25493  1.81174  0.02605
C   2.68660  0.92856  1.16737
F   1.22918  3.83049 -3.44931
C   2.78974 -1.57538  1.60373
O   3.54745 -1.30594  2.70725
C   3.41829 -2.27036  3.77792
O   2.04510 -2.54223  1.52568
O   5.22974  0.48350  0.02194
H  -0.51274  2.07392  1.31193
H  -1.52480  1.91811  2.76579
H  -2.01427  4.39367  2.72156
H  -0.26824  4.10809  2.75358
H  -0.11372  4.47551  0.28998
H  -0.89506  5.87616  1.05299
H  -2.11677  5.13774 -1.04447
H  -3.14499  5.04588  0.39072
H  -3.40839  2.96430 -0.98822
H  -1.64816  2.69360 -0.95678
H  -3.85284  2.32910  2.75324
H  -4.42340  3.47282  1.48057
H  -4.71982 -2.65868 -1.75425
H  -4.73346 -3.82014 -0.37390
H  -2.85690 -3.30692  1.51164
H  -1.24966 -2.98114  0.82245
H  -1.57931 -5.43875  1.04600
H  -3.07495 -5.37781  0.10451
H  -0.25171 -4.69952 -0.93525
H  -1.20882 -6.13208 -1.36488
H  -2.93271 -4.69905 -2.46490
H  -1.34308 -4.34888 -3.15774
H  -1.09203 -2.31196 -1.72220
H  -2.59071 -2.20844 -2.66676
H   0.48290  1.40134 -2.90606
H   3.39426  3.58284  0.53363
H   2.72261  4.83571 -1.55400
H   3.55998  1.32544  1.70678
H   1.86122  0.79712  1.89228
C   2.78394 -0.86559 -2.07717
H   1.56285 -1.69326 -0.51105
H   2.37983 -2.30666  4.14429
H   3.70812 -3.27502  3.43077
H   4.09615 -1.92157  4.56885
H   6.50566 -1.37877 -1.38905
H   6.98549 -1.43451  0.33587
H   6.52617 -2.96473 -0.51729
H   3.41496 -1.77252 -2.11504
H   2.01503 -0.95853 -2.86148
H   3.41052  0.00698 -2.32567

80
VIMe
C  -1.97841  2.44727  0.43657
C  -1.86100  1.33274  1.33205
C  -0.96455  1.39773  2.44423
C  -0.22670  2.61121  2.59609
C  -0.37146  3.70993  1.75193
C  -1.26609  3.62470  0.65430
Pd  0.14044  0.35020  0.87238
C  -3.05978  0.40939  1.12447
C  -2.93951 -1.02909  1.62801
F   0.61114  2.70781  3.66512
C  -3.08223  2.18224 -0.56959
C  -3.39320  0.65423 -0.39421
C  -2.56237 -0.25678 -1.31999
O  -2.59605 -1.48196 -1.26413
C   1.67140 -0.62334 -0.03048
N   2.73535 -0.07483 -0.72191
C   3.70581 -1.00001 -1.10762
C   3.24199 -2.21577 -0.68915
N   2.03350 -1.95606 -0.03945
C   3.22328  1.30103 -0.98259
C   4.36504  0.94217 -1.99415
O   4.79096 -0.42990 -1.70372
C   3.75935  1.92259  0.33188
C   4.21252  3.38411  0.14911
C   3.09433  4.24687 -0.46416
C   2.59726  3.64320 -1.79080
C   2.12754  2.18729 -1.60252
O   3.55970 -3.54007 -0.73124
C   2.66794 -4.15215  0.25817
C   1.40254 -3.23377  0.37425
C   0.85338 -3.15402  1.81047
C   0.11853 -4.44498  2.22277
C  -0.99851 -4.80396  1.22485
C  -0.44484 -4.91715 -0.20732
C   0.29183 -3.63061 -0.63042
C  -4.88238  0.38643 -0.67319
O  -5.76021  0.29355  0.17270
O  -5.11757  0.32523 -2.01382
C  -6.50368  0.10785 -2.37327
O  -1.84362  0.43341 -2.24420
C  -1.02329 -0.38998 -3.10450
H   1.25407  2.14901 -0.91874
H   1.80045  1.74623 -2.56205
H   3.41088  3.68726 -2.54386
H   1.76610  4.24338 -2.20207
H   2.24600  4.29766  0.24529
H   3.44771  5.28230 -0.61965
H   4.52909  3.79244  1.12548
H   5.10786  3.42680 -0.50417
H   4.58346  1.29678  0.72134
H   2.93393  1.87099  1.06701
H   3.98921  0.97861 -3.03506
H   5.25432  1.58203 -1.89949
H   3.20295 -4.20360  1.22604
H   2.44304 -5.16813 -0.09679
H   0.73998 -3.74725 -1.63498
H  -0.42884 -2.79459 -0.69033
H  -1.26024 -5.11944 -0.92388
H   0.24039 -5.78734 -0.26679
H  -1.77649 -4.01744  1.24993
H  -1.48993 -5.74784  1.52270
H   0.83928 -5.28603  2.28559
H  -0.29457 -4.32020  3.23966
H   0.16610 -2.28392  1.84685
H   1.68164 -2.92509  2.50602
H  -1.01450  0.70035  3.28769
H  -1.39479  4.48922 -0.00615
H   0.20335  4.61804  1.95289
H  -3.98585  2.76483 -0.29953
H  -2.82132  2.43363 -1.60755
H  -3.92117  0.86785  1.65513
H  -1.61066 -1.22511 -3.51653
H  -0.67228  0.27834 -3.90283
H  -0.17136 -0.78420 -2.52627
H  -6.51987  0.08174 -3.47107
H  -6.86482 -0.84501 -1.95512
H  -7.13568  0.92594 -1.99249
H  -2.07300 -1.53656  1.17717
H  -2.80768 -1.02264  2.72457
H  -3.85323 -1.60049  1.40005

97
TS(IVMe-VIMe).HOPiv
C  -0.91196 -2.61634 -1.81030
C  -1.35833 -1.65857 -0.86909
C  -2.35204 -2.02109  0.07100
C  -2.80782 -3.34733  0.14122
C  -2.30824 -4.32831 -0.73307
C  -1.38260 -3.93190 -1.70517
Pd  0.01939 -0.18310 -0.55103
C  -2.00225  0.30536 -1.24945
C  -3.21498  0.24255 -0.26160
C  -3.42517  1.60115  0.44577
O  -2.75464  2.61439  0.31357
C  -2.96237 -0.86568  0.81929
F  -0.91208 -4.86218 -2.58421
C   1.97875 -0.50741 -0.06672
N   3.11254 -0.14539 -0.76359
C   4.29772 -0.63907 -0.21393
C   3.92290 -1.36708  0.87960
N   2.53240 -1.25221  0.95474
C   3.43111  0.75848 -1.89959
C   4.89138  0.25853 -2.16611
O   5.41148 -0.23964 -0.88900
C   2.48591  0.52286 -3.09183
C   2.73666  1.51880 -4.24130
C   2.65263  2.97602 -3.75052
C   3.63450  3.22117 -2.59030
C   3.39432  2.23394 -1.43073
O   4.45124 -2.17435  1.84075
C   3.35333 -2.36111  2.79364
C   2.01980 -2.18273  1.99381
C   1.54717 -3.50287  1.33285
C   0.95830 -4.48991  2.36068
C  -0.16640 -3.83977  3.18731
C   0.32171 -2.54529  3.86452
C   0.89402 -1.55326  2.83197
O   0.67859  3.27881  0.21901
C   0.42302  3.10276  1.40819
O   0.18857  1.87953  1.94545
C   0.34468  4.22919  2.45822
C  -1.05539  4.20057  3.12065
C   1.43696  3.98799  3.53117
C   0.57468  5.58198  1.75819
C  -4.53865 -0.09426 -0.98960
O  -5.12125 -1.16671 -0.96960
O  -4.99553  0.99387 -1.67927
C  -6.22923  0.76989 -2.40248
O  -4.49081  1.50989  1.29471
C  -4.80971  2.72740  2.00778
H   0.09855 -1.24777  2.12396
H   1.26165 -0.63131  3.31683
H   1.09380 -2.79077  4.62219
H  -0.50352 -2.06007  4.41559
H  -1.01276 -3.60161  2.51474
H  -0.54636 -4.54956  3.94423
H   0.58287 -5.38244  1.82998
H   1.75469 -4.85102  3.04277
H   2.39362 -3.95943  0.78750
H   0.77787 -3.24176  0.58337
H   3.44018 -1.59087  3.58417
H   3.47481 -3.36152  3.23225
H   4.89466 -0.57532 -2.89464
H   5.57281  1.05233 -2.50340
H   4.14772  2.37439 -0.63331
H   2.40443  2.42693 -0.97959
H   3.53632  4.25318 -2.21030
H   4.67396  3.12931 -2.96662
H   1.62227  3.18516 -3.40398
H   2.85770  3.67283 -4.58319
H   3.73610  1.33671 -4.68656
H   2.00434  1.33570 -5.04774
H   1.44837  0.63311 -2.71196
H   2.58526 -0.52255 -3.43782
H  -0.18329 -2.37329 -2.58836
H  -3.59458 -3.61151  0.85645
H  -2.65860 -5.36311 -0.70284
H  -3.90032 -1.13134  1.32990
H  -2.26048 -0.45729  1.57118
C  -2.28597  0.23653 -2.75148
H  -1.48090  1.27583 -1.03886
H   0.21534  1.20690  1.18812
H  -4.96408  3.55949  1.30263
H  -5.73304  2.50853  2.56136
H  -3.99737  2.99324  2.70279
H  -7.03113  0.46212 -1.71273
H  -6.46896  1.73135 -2.87628
H  -6.09453 -0.01597 -3.16280
H   1.29430  3.01816  4.03372
H   2.44645  4.00180  3.08466
H   1.39373  4.78541  4.29381
H  -1.21497  3.25527  3.66379
H  -1.14667  5.03593  3.83724
H  -1.84840  4.29995  2.36088
H  -0.19110  5.76485  0.98757
H   0.53068  6.39946  2.49868
H   1.55822  5.61147  1.26249
H  -1.33380  0.24702 -3.30723
H  -2.82477 -0.68412 -3.03416
H  -2.88099  1.10580 -3.08393

97
VIMe.HOPiv
C  -0.75516  2.17460  0.48238
C  -1.76428  1.42106 -0.19318
C  -2.15472  1.77664 -1.52252
C  -1.57615  2.86191 -2.17749
C  -0.56565  3.61590 -1.53253
C  -0.17596  3.25382 -0.24636
Pd  0.28762  0.39986 -0.37460
C  -2.75020  0.41330  0.41010
C  -3.95274  0.43091 -0.62208
C  -4.57772 -0.96071 -0.77758
O  -4.21865 -1.98842 -0.21840
C  -3.31888  0.92093 -1.97038
F   0.77758  3.99999  0.38277
C   1.75149 -0.88398 -0.86427
N   2.93564 -0.59977 -1.51288
C   3.77486 -1.70276 -1.67401
C   3.09588 -2.76319 -1.14210
N   1.89859 -2.23789 -0.64962
C   3.63851  0.63686 -1.93258
C   4.78102 -0.03453 -2.77005
O   4.97351 -1.38874 -2.24123
C   2.72538  1.54529 -2.77783
C   3.39284  2.89112 -3.12200
C   3.86744  3.62320 -1.85258
C   4.82519  2.73395 -1.03866
C   4.17222  1.38408 -0.68405
O   3.19407 -4.11358 -0.98769
C   2.13225 -4.44289 -0.03239
C   1.02911 -3.33807 -0.16675
C  -0.03360 -3.68282 -1.24055
C  -1.00186 -4.78664 -0.77009
C  -1.65973 -4.42959  0.57596
C  -0.59658 -4.11010  1.64379
C   0.35752 -2.99377  1.17461
O   0.08582  1.04169  3.45778
C   1.25474  0.65228  3.46302
O   1.91487  0.22741  2.36546
C   2.13829  0.60725  4.72910
C   2.67106 -0.83307  4.93068
C   3.33036  1.57804  4.52844
C   1.29838  1.04131  5.94519
C  -5.03173  1.44066 -0.18770
O  -5.10543  2.60289 -0.55757
O  -5.89455  0.87729  0.70621
C  -6.91113  1.77752  1.20904
O  -5.59274 -0.91928 -1.68716
C  -6.24809 -2.18861 -1.91921
H  -0.20285 -2.04891  1.02203
H   1.13398 -2.77873  1.93036
H  -0.01733 -5.02691  1.87855
H  -1.07893 -3.80242  2.58846
H  -2.32080 -3.55340  0.43967
H  -2.30411 -5.26045  0.91616
H  -1.77052 -4.95189 -1.54608
H  -0.45713 -5.74775 -0.67200
H   0.47549 -3.97291 -2.17829
H  -0.59417 -2.75191 -1.44738
H   2.56376 -4.43801  0.98703
H   1.77782 -5.45327 -0.28151
H   4.48871 -0.11420 -3.83475
H   5.74781  0.48301 -2.68819
H   4.88008  0.72823 -0.14452
H   3.30920  1.54981 -0.01308
H   5.13606  3.24288 -0.10893
H   5.75402  2.56693 -1.62163
H   2.99026  3.87947 -1.22822
H   4.36090  4.57508 -2.12012
H   4.25804  2.72696 -3.79686
H   2.67780  3.51538 -3.68687
H   1.80371  1.71816 -2.18419
H   2.41635  1.00445 -3.69136
H  -0.57970  2.08672  1.56122
H  -1.91790  3.15739 -3.17517
H  -0.10256  4.48187 -2.01257
H  -4.05184  1.46987 -2.58104
H  -2.97089  0.04933 -2.55629
C  -3.09730  0.66170  1.88475
H  -2.32541 -0.60534  0.33678
H   1.30862  0.28678  1.53739
H  -6.69270 -2.56944 -0.98597
H  -7.02738 -1.98315 -2.66543
H  -5.53062 -2.93274 -2.30043
H  -7.52082  2.17239  0.38095
H  -7.52366  1.17407  1.89227
H  -6.44865  2.62214  1.74406
H   3.93941  1.28397  3.65915
H   2.97952  2.61269  4.37158
H   3.97398  1.57050  5.42577
H   3.26857 -1.16069  4.06550
H   3.30856 -0.87386  5.83147
H   1.84246 -1.54884  5.07177
H   0.43961  0.36758  6.09755
H   1.92083  1.02576  6.85673
H   0.89930  2.05908  5.80972
H  -2.18636  0.57418  2.49914
H  -3.51105  1.67309  2.04191
H  -3.83338 -0.07663  2.23980

96
TS(IVMe-VIMe).OPiv
C  -3.12382  1.17523  1.63760
C  -3.66224  0.96616  0.21208
C  -3.61187  2.27910 -0.61025
C  -4.31362  3.44929  0.10847
C  -3.76084  3.65303  1.53160
C  -3.82496  2.34926  2.35113
C  -5.08749  0.32048  0.18855
O  -5.16150 -0.50864 -1.01605
C  -3.86179 -0.88349 -1.22725
N  -2.94067 -0.11079 -0.50550
C  -1.61544 -0.43911 -0.74070
N  -1.78161 -1.46770 -1.65429
C  -3.11907 -1.76681 -1.94734
O  -3.26022 -2.83327 -2.79395
C  -1.91122 -3.03514 -3.32681
C  -0.90985 -2.50910 -2.24692
C  -0.57409 -3.58928 -1.18650
C   0.38609 -4.66383 -1.73605
C   1.65964 -4.03638 -2.33201
C   1.31247 -2.99360 -3.41085
C   0.36788 -1.91071 -2.85443
Pd  0.08042  0.23417  0.16611
O   0.30313 -1.77545  1.46919
C  -0.10326 -1.52945  2.67079
C  -0.23545 -2.76110  3.65011
C   0.67067 -2.49024  4.87261
C   0.67933  2.09526 -0.41574
C  -0.15156  3.18725 -0.00662
C  -0.23219  4.34078 -0.78521
C   0.51952  4.54377 -1.94899
C   1.43873  3.52852 -2.29037
C   1.52783  2.34551 -1.54994
C   2.59955  1.31173 -1.72449
C   3.10328  0.93997 -0.25960
C   3.38147 -0.57757 -0.17929
O   3.63118 -0.96306  1.10055
C   3.65917 -2.39135  1.31976
F  -1.10965  5.32993 -0.38780
C   1.97750  1.30930  0.77962
C   4.40354  1.72887 -0.05810
O   5.50923  0.90692 -0.03705
C   6.76190  1.60990  0.07280
O   4.50324  2.94603  0.00532
O  -0.41455 -0.40433  3.14224
C  -1.70793 -2.81856  4.11900
C   0.15201 -4.09377  2.98596
O   3.36962 -1.35772 -1.12741
H  -2.03254  1.34707  1.56694
H  -3.22666  0.24051  2.21568
H  -4.88926  2.09373  2.54071
H  -3.36291  2.49347  3.34416
H  -2.71437  3.99910  1.45277
H  -4.32012  4.45657  2.04734
H  -4.18186  4.37055 -0.48671
H  -5.40724  3.26529  0.16080
H  -4.06348  2.10071 -1.60406
H  -2.54776  2.52777 -0.77215
H  -5.23129 -0.32786  1.07560
H  -5.90468  1.05421  0.12574
H  -1.81027 -2.45428 -4.26560
H  -1.80553 -4.10913 -3.54031
H  -1.51815 -4.05164 -0.84047
H  -0.12746 -3.07807 -0.31189
H   0.64366 -5.36857 -0.92410
H  -0.12172 -5.27023 -2.51618
H   2.23320 -3.52605 -1.53731
H   2.31439 -4.82235 -2.75456
H   0.84589 -3.49795 -4.28395
H   2.23376 -2.51015 -3.78019
H   0.87692 -1.34868 -2.04731
H   0.09415 -1.17492 -3.63335
H  -0.75015  3.12344  0.90607
H   2.11544  3.68179 -3.14171
H   0.43022  5.47341 -2.51666
H   2.22159  0.37228 -2.16206
H   3.42772  1.66027 -2.36795
H   1.82523  0.42487  1.43531
C   2.21043  2.47450  1.74715
H   6.90255  2.30011 -0.77607
H   6.80286  2.19605  1.00593
H   7.53837  0.83125  0.07146
H   2.61921 -2.76022  1.31858
H   4.25323 -2.89538  0.54090
H   4.11426 -2.52836  2.31150
H   0.01072 -4.93745  3.69029
H  -0.46145 -4.28202  2.08966
H   1.20790 -4.09073  2.66700
H  -1.85390 -3.60445  4.88548
H  -1.99874 -1.84375  4.54216
H  -2.38392 -3.04090  3.27318
H   0.54290 -3.27076  5.64783
H   1.73656 -2.47428  4.58050
H   0.42340 -1.50745  5.30502
H   3.09117  2.28942  2.39230
H   2.35495  3.43514  1.22998
H   1.32962  2.55251  2.40598

96
VIMe.OPiv
C  -2.49844  2.78989  1.47646
C  -2.83532  2.42279  0.01737
C  -1.72199  2.90858 -0.94390
C  -1.36756  4.39537 -0.75146
C  -1.00262  4.69196  0.71484
C  -2.15435  4.28083  1.65054
C  -4.26737  2.88672 -0.41875
O  -4.83159  1.84483 -1.28282
C  -4.16087  0.70651 -0.91822
N  -3.03002  0.96730 -0.13714
C  -2.27227 -0.15774  0.18143
N  -3.03614 -1.13126 -0.45638
C  -4.18311 -0.64392 -1.09682
O  -4.95986 -1.64410 -1.62831
C  -4.09031 -2.82105 -1.60332
C  -3.03537 -2.60422 -0.46532
C  -3.50828 -3.14063  0.91041
C  -3.41413 -4.67470  1.01608
C  -1.99274 -5.17145  0.69134
C  -1.54355 -4.68395 -0.69869
C  -1.64058 -3.15251 -0.81375
Pd -0.70296 -0.20352  1.30805
O   0.85938 -0.14900  2.73593
C   1.44687  0.96599  3.04039
C   2.28669  0.93417  4.37283
C   3.65971  1.58849  4.10732
C   2.00290  1.14067 -2.04526
C   1.89721  2.53878 -2.03195
C   1.49080  3.16893 -3.21441
C   1.19443  2.46682 -4.38811
C   1.30354  1.06283 -4.38073
C   1.70580  0.40626 -3.21119
C   1.86129 -1.07720 -2.95788
C   2.66906 -1.15395 -1.62224
C   2.22039 -2.36143 -0.77677
O   2.47440 -2.16394  0.53387
C   1.89330 -3.10650  1.46556
F   1.37112  4.53374 -3.22212
C   2.37366  0.23449 -0.89084
C   4.16473 -1.24820 -1.96639
O   4.88835 -1.84424 -0.97069
C   6.30849 -1.89183 -1.21919
O   4.67954 -0.83146 -2.99657
O   1.40035  2.05583  2.41649
C   1.51110  1.79007  5.40415
C   2.47087 -0.49444  4.91559
O   1.69773 -3.36857 -1.24924
H  -1.62844  2.15816  1.76643
H  -3.33968  2.48959  2.12949
H  -3.04483  4.91339  1.44313
H  -1.87928  4.46661  2.70460
H  -0.10183  4.11428  0.99599
H  -0.76198  5.76433  0.84383
H  -0.53582  4.66028 -1.42797
H  -2.22532  5.03524 -1.05139
H  -2.02502  2.70152 -1.98739
H  -0.83423  2.28377 -0.73219
H  -4.92310  3.00098  0.46736
H  -4.26664  3.82172 -1.00003
H  -3.58169 -2.90844 -2.58419
H  -4.73775 -3.69761 -1.44472
H  -4.54000 -2.79029  1.10209
H  -2.85510 -2.66326  1.66699
H  -3.71841 -4.99492  2.03013
H  -4.13322 -5.15018  0.31608
H  -1.29231 -4.77858  1.45375
H  -1.94554 -6.27541  0.75078
H  -2.17209 -5.17074 -1.47460
H  -0.50056 -4.98218 -0.90189
H  -0.93304 -2.66278 -0.11227
H  -1.35464 -2.81300 -1.82574
H   2.11132  3.12787 -1.13603
H   1.07863  0.49666 -5.29201
H   0.88846  3.01697 -5.28247
H   0.88144 -1.56474 -2.80905
H   2.37459 -1.60505 -3.77780
H   1.45138  0.07004 -0.27255
C   3.46093  0.78053  0.04350
H   6.52526 -2.43595 -2.15330
H   6.72370 -0.87402 -1.30248
H   6.73984 -2.41475 -0.35407
H   0.89758 -2.71907  1.74763
H   1.82498 -4.10495  1.00689
H   2.55271 -3.10919  2.34426
H   3.03438 -0.48105  5.86979
H   1.49581 -0.97779  5.08499
H   3.02821 -1.12019  4.19752
H   2.07048  1.86877  6.35677
H   1.34752  2.80415  5.00358
H   0.52431  1.34401  5.62225
H   4.23407  1.70842  5.04641
H   4.26485  0.97434  3.41603
H   3.51338  2.57579  3.64136
H   3.77618  0.00146  0.75312
H   4.34348  1.13643 -0.51991
H   3.04319  1.60892  0.63934

94
IIIH
C   2.59316 -3.09197 -0.53838
C   1.61568 -2.85840 -1.70473
C   0.29680 -3.64712 -1.51239
C   0.55465 -5.14570 -1.24658
C   1.53090 -5.36208 -0.07480
C   2.84744 -4.59532 -0.30287
C   2.27129 -3.17339 -3.09386
O   1.70338 -2.23039 -4.05528
C   1.42651 -1.13262 -3.30048
N   1.35064 -1.40404 -1.92763
C   1.09670 -0.27841 -1.17334
N   0.99962  0.69795 -2.14586
C   1.21662  0.20753 -3.43686
O   1.21578  1.17394 -4.39276
C   0.68183  2.35350 -3.70150
C   1.06464  2.19169 -2.19685
C   2.52054  2.64898 -1.91555
C   2.65639  4.18525 -1.91761
C   1.66373  4.83646 -0.93765
C   0.22007  4.40636 -1.25549
C   0.06825  2.87081 -1.24517
Pd  1.00680  0.04758  0.78107
O   1.31117  0.63328  2.82319
C   2.28193  1.42271  2.50248
C   3.03223  2.17237  3.61394
C  -0.43461 -1.30640  1.08430
C  -0.02517 -2.32333  1.97929
C  -0.89274 -3.36982  2.30461
C  -2.18145 -3.45497  1.77109
C  -2.59676 -2.42397  0.91835
C  -1.76058 -1.33540  0.57010
C  -2.32694 -0.24887 -0.32597
C  -3.29130  0.75597  0.39498
C  -3.74676  1.80911 -0.63646
O  -4.80197  2.52671 -0.15853
C  -5.28410  3.56394 -1.04545
F  -0.44841 -4.35749  3.13458
O   2.60794  1.54846  1.26494
C  -2.59921  1.47917  1.57263
C  -4.55237  0.04137  0.92438
O  -5.25012 -0.52849 -0.10897
C  -6.47245 -1.19036  0.29356
O  -4.90479 -0.02669  2.08995
O  -3.23111  2.02532 -1.72658
H   2.15361 -2.63952  0.36796
H   3.53729 -2.55319 -0.73911
H   3.38240 -5.02849 -1.17262
H   3.52268 -4.71711  0.56255
H   1.06161 -5.01432  0.86415
H   1.73621 -6.44005  0.05467
H  -0.40988 -5.64351 -1.04397
H   0.96336 -5.63157 -2.15568
H  -0.33763 -3.51129 -2.40753
H  -0.24478 -3.20882 -0.65860
H   3.36737 -3.01990 -3.05321
H   2.04927 -4.18432 -3.46257
H  -0.41728  2.36778 -3.82638
H   1.13085  3.23533 -4.17892
H   3.19373  2.19502 -2.66604
H   2.80889  2.25843 -0.92412
H   3.69525  4.45511 -1.65722
H   2.48285  4.58689 -2.93656
H   1.91670  4.52151  0.09290
H   1.75439  5.93728 -0.97070
H  -0.07642  4.80822 -2.24562
H  -0.48536  4.84241 -0.52586
H   0.27442  2.48596 -0.22645
H  -0.96138  2.57302 -1.50855
H   0.96986 -2.31125  2.43485
H  -3.60337 -2.46902  0.48748
H  -2.83152 -4.29627  2.02499
H  -1.50338  0.34567 -0.74873
H  -2.87876 -0.69332 -1.17200
H  -1.70729  2.01743  1.21417
H  -3.28938  2.18690  2.05495
H  -2.27468  0.74137  2.32100
H  -6.25702 -2.00942  0.99859
H  -7.15513 -0.47641  0.78151
H  -6.91416 -1.58092 -0.63335
H  -4.49254  4.30448 -1.24248
H  -5.61262  3.13138 -2.00386
H  -6.12773  4.02947 -0.51850
C   4.08761  3.12131  3.01474
C   2.00020  2.96815  4.45095
C   3.71597  1.11065  4.51464
H   4.62841  3.63982  3.82595
H   4.82062  2.57067  2.40361
H   3.62097  3.88444  2.37019
H   2.50665  3.47414  5.29171
H   1.50211  3.74136  3.84023
H   1.22583  2.29866  4.85689
H   4.23901  1.60738  5.35079
H   2.97174  0.41319  4.93063
H   4.46063  0.52623  3.94671

94
TS(IIIH-IVH)1
C   0.40319 -1.84316 -3.12586
C   0.86355 -2.74611 -1.95440
C  -0.33662 -3.32490 -1.18373
C  -1.32589 -4.04281 -2.12470
C  -1.80497 -3.11239 -3.25511
C  -0.60957 -2.55161 -4.04736
C   1.85136 -3.88011 -2.40451
O   3.21496 -3.37771 -2.24225
C   3.11016 -2.37353 -1.33424
N   1.79266 -1.98606 -1.07018
C   1.72031 -0.87272 -0.26808
N   3.04406 -0.61819  0.00980
C   3.90543 -1.52303 -0.62528
O   5.21950 -1.30039 -0.35817
C   5.24210  0.07016  0.15294
C   3.85855  0.32514  0.84093
C   3.40475  1.78748  0.71078
C   4.25098  2.72423  1.59771
C   4.21885  2.28262  3.07235
C   4.68447  0.82253  3.22039
C   3.86134 -0.12456  2.32323
Pd  0.19934  0.30593  0.11010
O   0.81794  1.66222 -1.44493
C   0.65965  2.85446 -0.93832
C   0.88682  4.06642 -1.88259
C  -0.57358 -0.92049  1.51208
C  -1.95846 -1.26558  1.44828
C  -2.53856 -1.99658  2.50906
C  -1.80029 -2.40982  3.62629
C  -0.44386 -2.08014  3.65846
C   0.17139 -1.36356  2.62554
C  -2.84110 -0.89385  0.26979
C  -3.47713  0.53016  0.33508
C  -4.29644  0.74154 -0.95496
O  -5.12529  1.81461 -0.82942
C  -5.90019  2.12407 -2.01322
F   0.31208 -2.48014  4.71891
O   0.30575  3.04620  0.25548
C  -2.38117  1.60946  0.40086
C  -4.39864  0.65937  1.56192
O  -5.43013 -0.23580  1.48149
C  -6.35351 -0.17893  2.59504
O  -4.24232  1.42762  2.49665
O  -4.19572  0.08024 -1.97959
H   2.34183  1.86103  1.00766
H   3.44865  2.08993 -0.34995
H   5.30120  2.74707  1.24134
H   3.86624  3.75328  1.49353
H   3.18383  2.37674  3.45448
H   4.84716  2.94947  3.68950
H   4.59962  0.48790  4.26946
H   5.76042  0.75061  2.96439
H   4.22950 -1.16406  2.39590
H   2.81412 -0.11952  2.67193
H   5.38355  0.76269 -0.69878
H   6.09517  0.14341  0.84132
H   1.73303 -4.77609 -1.76638
H   1.73412 -4.16147 -3.46106
H   1.28889 -1.50532 -3.69444
H  -0.05472 -0.93821 -2.68466
H  -0.95233 -1.84081 -4.81971
H  -0.11128 -3.37879 -4.59295
H  -2.38645 -2.27511 -2.82368
H  -2.48965 -3.65499 -3.93138
H  -0.84714 -4.94186 -2.56400
H  -2.18279 -4.41065 -1.53346
H  -0.84515 -2.49243 -0.67156
H   0.02860 -4.00364 -0.39197
H   1.24073 -1.16258  2.71179
H  -3.60161 -2.25843  2.44483
H  -2.25050 -2.98126  4.44216
H  -2.25865 -0.91561 -0.66833
H  -3.65523 -1.62906  0.15938
H  -2.78382  2.63071  0.33792
H  -1.82865  1.54230  1.35197
H  -1.69275  1.48180 -0.46286
C   1.52174  3.64416 -3.22126
C  -0.50287  4.70575 -2.13485
C   1.79008  5.08976 -1.15647
H  -5.83204 -0.39358  3.54134
H  -6.81415  0.81949  2.66343
H  -7.11328 -0.94423  2.38558
H  -5.23549  2.36381 -2.85835
H  -6.53714  1.26969 -2.29202
H  -6.51213  2.99455 -1.74161
H   1.65926  4.52709 -3.87178
H   2.50856  3.17580 -3.06743
H   0.88857  2.91543 -3.75170
H   1.88920  6.01111 -1.75797
H   1.36428  5.34809 -0.17439
H   2.80482  4.68340 -0.99572
H  -0.40114  5.60979 -2.76181
H  -1.17399  4.00325 -2.65993
H  -0.97536  4.99095 -1.18093

94
Int(IIIH-IVH)
C   3.71118  1.23204 -1.76983
C   3.38475 -0.28328 -1.80258
C   2.40700 -0.62533 -2.94107
C   2.89159 -0.09016 -4.30380
C   3.16522  1.42372 -4.24976
C   4.18091  1.75574 -3.14180
C   4.67489 -1.16826 -1.81466
O   5.09006 -1.33281 -0.41777
C   3.93350 -1.22189  0.28979
N   2.87254 -0.71023 -0.46757
C   1.73880 -0.51207  0.27947
N   2.12032 -0.94179  1.52064
C   3.44714 -1.38765  1.55517
O   3.82336 -1.85114  2.77676
C   2.79657 -1.33961  3.68894
C   1.48376 -1.14017  2.85292
C   0.69031  0.10457  3.29167
C  -0.03372 -0.12073  4.63371
C  -0.94063 -1.36402  4.58276
C  -0.13743 -2.61481  4.18142
C   0.59693 -2.40960  2.84107
Pd  0.03573  0.23810 -0.33894
O   0.85666  2.22158 -0.32150
C   0.33502  2.97828  0.60939
C   0.88312  4.43331  0.71059
C  -0.76840 -1.61489 -0.48045
C  -2.13910 -1.80269 -0.13126
C  -2.72927 -3.07465 -0.30619
C  -2.01371 -4.17014 -0.81000
C  -0.67390 -3.96471 -1.14385
C  -0.04953 -2.72293 -0.98052
C  -3.01294 -0.68183  0.41148
C  -3.40654  0.39037 -0.65734
C  -3.96848 -0.31010 -1.91352
O  -5.15151 -0.92275 -1.62932
C  -5.74329 -1.62881 -2.74761
F   0.05646 -5.00604 -1.63322
C  -2.18226  1.23407 -1.05188
C  -4.48598  1.37824 -0.16457
O  -4.77759  1.23033  1.15420
C  -5.75068  2.17911  1.65760
O  -4.99693  2.22533 -0.88486
O  -0.57175  2.61291  1.39729
O  -3.42701 -0.34532 -3.00699
H  -2.43426  2.03742 -1.76077
H  -0.04405  0.35507  2.50299
H   1.37142  0.97216  3.34972
H   0.70628 -0.24022  5.45155
H  -0.62111  0.78125  4.87789
H  -1.74640 -1.19500  3.84210
H  -1.43406 -1.52149  5.55870
H  -0.79830 -3.49575  4.09916
H   0.59045 -2.85327  4.98330
H   1.22061 -3.28787  2.59261
H  -0.13989 -2.29759  2.02592
H   3.14618 -0.37437  4.10201
H   2.69122 -2.07572  4.49826
H   4.46160 -2.16901 -2.23713
H   5.51770 -0.70726 -2.34816
H   4.48110  1.41419 -0.99710
H   2.79766  1.76681 -1.45066
H   4.34193  2.84602 -3.07381
H   5.16488  1.31730 -3.40590
H   2.21669  1.95770 -4.04743
H   3.53094  1.78206 -5.22869
H   3.81541 -0.62112 -4.61113
H   2.13301 -0.32341 -5.07143
H   1.42793 -0.17294 -2.68576
H   2.24949 -1.71818 -2.98184
H   1.00572 -2.64232 -1.25278
H  -3.78300 -3.20705 -0.03273
H  -2.47160 -5.15457 -0.93778
H  -3.93637 -1.10890  0.83264
H  -2.49938 -0.14391  1.22880
H  -1.47137  0.58786 -1.64277
H  -1.74959  1.71060 -0.14563
H  -5.86908  1.93706  2.72219
H  -5.38394  3.20941  1.52890
H  -6.70658  2.07056  1.12120
H  -6.69097 -2.03482 -2.36876
H  -5.92196 -0.93853 -3.58686
H  -5.07746 -2.43895 -3.08465
C   1.42797  4.62619  2.14662
C   1.99118  4.72178 -0.31871
C  -0.31194  5.39207  0.48685
H   1.75124  5.67164  2.29911
H   0.64879  4.38375  2.88646
H   2.29951  3.97332  2.33376
H   2.34238  5.76489 -0.21648
H   2.85632  4.05378 -0.17348
H   1.62650  4.58070 -1.34924
H   0.00456  6.44119  0.62789
H  -0.71498  5.29507 -0.53677
H  -1.12178  5.16634  1.19841

94
TS(IIIH-IVH)2
C   3.57737  2.09330 -1.21924
C   3.44785  0.61897 -1.68234
C   2.51619  0.49066 -2.90076
C   2.91514  1.44427 -4.04483
C   2.98997  2.90401 -3.56183
C   3.96267  3.03721 -2.37610
C   4.84498 -0.05124 -1.89850
O   5.28357 -0.54274 -0.58893
C   4.12124 -0.79865  0.07343
N   3.00042 -0.22808 -0.54175
C   1.83555 -0.42151  0.16354
N   2.27949 -1.15594  1.23415
C   3.65643 -1.40666  1.20373
O   4.08681 -2.15959  2.25333
C   2.98243 -2.09301  3.21422
C   1.67031 -1.87396  2.38687
C   0.63527 -1.00059  3.11946
C  -0.05624 -1.76194  4.26817
C  -0.69407 -3.07218  3.77016
C   0.34997 -3.96252  3.07179
C   1.05019 -3.21476  1.91948
Pd -0.01047  0.26503 -0.26937
O   0.64366  2.25455  0.44977
C  -0.26255  2.88071  1.08805
C   0.10548  4.18909  1.81695
C  -0.58377 -1.55905 -0.91183
C  -1.87778 -2.05281 -0.58139
C  -2.28263 -3.31785 -1.05760
C  -1.45008 -4.11275 -1.86065
C  -0.19096 -3.60459 -2.18364
C   0.25251 -2.35966 -1.71948
C  -2.83480 -1.23094  0.25352
C  -3.29069  0.07618 -0.46742
C  -4.16876 -0.30160 -1.68508
O  -5.33496 -0.88721 -1.27327
C  -6.21335 -1.29120 -2.34894
F   0.64656 -4.34753 -2.96350
C  -2.07621  0.91621 -0.93399
C  -4.15589  0.88425  0.52203
O  -4.73516  1.94933 -0.10684
C  -5.53383  2.79014  0.75678
O  -4.30498  0.64232  1.71085
O  -1.48641  2.46671  1.14430
O  -3.87965 -0.14459 -2.86089
H  -2.40811  1.94049 -1.18597
H  -0.11686 -0.68018  2.37138
H   1.12592 -0.08077  3.48681
H   0.67840 -1.98952  5.06742
H  -0.81895 -1.10871  4.72719
H  -1.50460 -2.83195  3.05543
H  -1.16224 -3.61433  4.61119
H  -0.12194 -4.87764  2.67287
H   1.09631 -4.30405  3.81757
H   1.84039 -3.83975  1.46478
H   0.31924 -2.98889  1.12335
H   3.16208 -1.24019  3.89711
H   2.99222 -3.03444  3.78105
H   4.76398 -0.91296 -2.58885
H   5.61699  0.64451 -2.25587
H   4.32303  2.14703 -0.40441
H   2.60608  2.39553 -0.78896
H   3.98482  4.07687 -2.00346
H   4.99243  2.81723 -2.72382
H   1.98111  3.23442 -3.24669
H   3.29833  3.56710 -4.38996
H   3.89785  1.14399 -4.46174
H   2.18745  1.34256 -4.86899
H   1.48719  0.72132 -2.55793
H   2.50509 -0.55749 -3.25016
H   1.25873 -2.03697 -1.99749
H  -3.27868 -3.69054 -0.78912
H  -1.76189 -5.09340 -2.22972
H  -3.72492 -1.82093  0.52692
H  -2.35781 -0.90830  1.19566
H  -1.75557  0.51847 -1.91335
H  -1.56497  1.58722  0.29510
H  -5.93966  3.57702  0.10618
H  -6.34749  2.20942  1.22040
H  -4.90913  3.22585  1.55262
H  -7.09155 -1.73541 -1.86034
H  -6.50557 -0.42067 -2.95810
H  -5.71549 -2.02688 -3.00068
C   1.24647  3.87708  2.81692
C   0.61166  5.19559  0.75260
C  -1.11142  4.77207  2.56136
H   1.56775  4.80498  3.32132
H   0.91196  3.16801  3.59400
H   2.11377  3.43920  2.29824
H   0.91397  6.13757  1.24250
H   1.47916  4.78977  0.20848
H  -0.17817  5.43287  0.01902
H  -0.82061  5.70427  3.07666
H  -1.93361  5.00283  1.86536
H  -1.49824  4.06584  3.31351

94
IVH
C   3.17801  2.49754 -1.03642
C   3.39097  1.01757 -1.44460
C   2.67003  0.69393 -2.76623
C   3.04545  1.67884 -3.89072
C   2.78350  3.13690 -3.47048
C   3.53778  3.47631 -2.17189
C   4.90485  0.61638 -1.45403
O   5.24288  0.18424 -0.09415
C   4.06233 -0.27589  0.40848
N   2.95141  0.12303 -0.34289
C   1.74354 -0.28207  0.17966
N   2.16697 -0.96616  1.29809
C   3.55879 -0.99353  1.45449
O   3.96402 -1.72167  2.53412
C   2.74071 -1.90458  3.31775
C   1.54284 -1.85656  2.31087
C   0.26918 -1.23813  2.91152
C  -0.42429 -2.18807  3.90818
C  -0.73598 -3.54873  3.25797
C   0.53902 -4.19039  2.68106
C   1.24748 -3.24569  1.68999
Pd -0.16772  0.25748 -0.50462
O   0.10759  2.11996  0.71430
C  -0.58383  2.48769  1.68655
C  -0.28208  3.78320  2.46014
C  -0.48944 -1.40888 -1.61668
C  -1.72763 -1.79790 -2.21597
C  -1.83040 -3.04209 -2.88226
C  -0.75093 -3.92172 -3.02729
C   0.46426 -3.51684 -2.47592
C   0.59848 -2.30848 -1.78717
C  -2.97571 -0.93269 -2.30333
C  -3.17827  0.11038 -1.18537
C  -4.42025  0.95666 -1.54565
O  -4.98003  1.51007 -0.42401
C  -6.08999  2.40018 -0.68507
F   1.55706 -4.32996 -2.59340
O  -1.63432  1.83106  2.16165
C  -1.97118  1.06352 -1.14287
C  -3.43017 -0.55377  0.17149
O  -4.36811 -1.52385  0.08655
C  -4.71658 -2.17110  1.33331
O  -2.89419 -0.27522  1.25127
O  -4.82656  1.18270 -2.67617
H  -0.41703 -1.01429  2.07193
H   0.51767 -0.27322  3.38962
H   0.21933 -2.34389  4.79795
H  -1.35006 -1.71195  4.27606
H  -1.46527 -3.39600  2.43831
H  -1.21211 -4.22643  3.98954
H   0.30132 -5.13996  2.16957
H   1.22229 -4.45504  3.51337
H   2.19255 -3.69098  1.32907
H   0.60823 -3.08571  0.80293
H   2.66550 -1.07908  4.05243
H   2.83638 -2.86438  3.84491
H   5.07899 -0.23084 -2.14501
H   5.58014  1.44701 -1.70424
H   3.77446  2.71018 -0.12977
H   2.11525  2.61399 -0.75791
H   3.31419  4.50854 -1.84781
H   4.62905  3.44838 -2.36723
H   1.69685  3.27722 -3.30886
H   3.07788  3.83028 -4.27889
H   4.11496  1.56083 -4.16041
H   2.47015  1.42691 -4.79901
H   1.58026  0.74141 -2.56609
H   2.88695 -0.34891 -3.05934
H   1.58391 -2.07721 -1.37846
H  -2.79687 -3.32050 -3.32150
H  -0.84197 -4.87912 -3.54726
H  -2.95717 -0.34811 -3.24275
H  -3.86700 -1.57895 -2.37183
H  -1.83626  1.47122 -2.16254
H  -2.18957  1.92111 -0.47926
H  -1.90779  1.01866  1.60823
C   0.96263  4.47360  1.87272
C  -1.51626  4.71549  2.34177
C  -0.04283  3.42581  3.94985
H  -3.84310 -2.69379  1.75374
H  -5.07959 -1.43017  2.06304
H  -5.50808 -2.88767  1.07640
H  -5.76209  3.26147 -1.28921
H  -6.89189  1.87361 -1.22699
H  -6.43935  2.73117  0.30253
H   1.17180  5.39990  2.43477
H   1.84955  3.82272  1.93422
H   0.81185  4.73764  0.81371
H   0.15439  4.34754  4.52404
H  -0.92083  2.92385  4.38516
H   0.83190  2.76247  4.06569
H  -1.32757  5.65078  2.89662
H  -1.71690  4.97996  1.28922
H  -2.41693  4.23694  2.75670

77
VH
C   0.03574  0.33305 -2.74435
C   0.83315  0.26463 -1.58541
C   2.13735  0.82812 -1.58828
C   2.60362  1.45775 -2.75994
C   1.81703  1.53772 -3.92080
C   0.54153  0.96876 -3.88716
Pd  0.14336 -0.61264  0.05972
C   1.97051 -1.55980 -0.07779
C   3.13593 -0.62505  0.31293
C   3.14654 -0.43917  1.83885
O   2.22052 -0.67954  2.60424
C   2.99283  0.80307 -0.33703
F  -0.24258  1.02842 -5.00188
C  -1.78322  0.14385  0.34917
N  -2.97022 -0.55473  0.27464
C  -4.09963  0.19959  0.59474
C  -3.63601  1.45964  0.85656
N  -2.24853  1.38638  0.71849
C  -3.34551 -1.97549  0.08422
C  -4.89061 -1.77293 -0.09421
O  -5.25056 -0.52972  0.59439
C  -2.66871 -2.57701 -1.16264
C  -2.96499 -4.08145 -1.31972
C  -2.57545 -4.86776 -0.05417
C  -3.28052 -4.29478  1.18893
C  -2.99303 -2.78998  1.35571
O  -4.08222  2.70884  1.16277
C  -2.87266  3.43498  1.56525
C  -1.65863  2.74074  0.85730
C  -1.37133  3.33824 -0.54397
C  -0.67661  4.71175 -0.46118
C   0.60377  4.64221  0.39072
C   0.29781  4.09330  1.79696
C  -0.38755  2.71426  1.72652
C   4.46698 -1.25547 -0.14292
O   5.20473 -0.84115 -1.02605
O   4.70261 -2.41496  0.54544
C   5.90794 -3.10726  0.15136
O   4.32876  0.10526  2.25260
C   4.41889  0.35383  3.67432
H   0.29828  1.96861  1.27770
H  -0.64031  2.33996  2.73541
H  -0.35113  4.81147  2.33870
H   1.22424  4.00891  2.39237
H   1.33486  3.97816 -0.10983
H   1.07418  5.63937  0.46158
H  -0.44723  5.06377 -1.48233
H  -1.36568  5.46352 -0.02526
H  -2.31925  3.40760 -1.10885
H  -0.72317  2.62468 -1.08436
H  -2.77558  3.36687  2.66577
H  -3.01420  4.48383  1.26799
H  -5.14700 -1.66617 -1.16561
H  -5.49499 -2.57483  0.35367
H  -3.53995 -2.37201  2.22066
H  -1.91431 -2.63999  1.55307
H  -2.96323 -4.83025  2.10126
H  -4.37282 -4.46289  1.10051
H  -1.47867 -4.80703  0.08780
H  -2.82084 -5.93796 -0.17568
H  -4.04294 -4.23537 -1.53073
H  -2.42175 -4.46844 -2.19969
H  -1.57549 -2.41078 -1.05486
H  -2.98644 -2.01269 -2.05835
H  -0.96931 -0.09561 -2.77622
H   3.61154  1.88875 -2.76589
H   2.17979  2.01859 -4.83301
H   3.99877  1.20073 -0.54512
H   2.52493  1.46570  0.41633
H   2.14950 -1.97319 -1.08455
H   1.89528 -2.40112  0.63815
H   3.64776  1.07320  3.99440
H   4.28703 -0.58196  4.24066
H   5.42385  0.76701  3.83631
H   5.85826 -3.40244 -0.90933
H   6.79192 -2.46527  0.29694
H   5.96212 -3.99447  0.79737

77
TS(VH-VIH)
C   1.22190  1.96262 -2.06953
C   1.49664  1.23371 -0.88733
C   2.32759  1.80863  0.11077
C   2.78290  3.12829 -0.02861
C   2.44988  3.89065 -1.16322
C   1.68597  3.28074 -2.16597
Pd  0.07724 -0.15113 -0.42801
C   2.15389 -0.65709 -0.75590
C   3.06930 -0.49719  0.48633
C   2.86665 -1.67208  1.46615
O   2.08182 -2.60231  1.35179
C   2.75326  0.86088  1.20518
F   1.38095  3.99720 -3.28559
C  -1.92975 -0.18067 -0.00920
N  -2.82132 -1.21595 -0.18566
C  -4.12145 -0.92578  0.23264
C  -4.08636  0.36943  0.66712
N  -2.75663  0.77753  0.53177
C  -2.71684 -2.64333 -0.57074
C  -4.24929 -2.94556 -0.71688
O  -4.96915 -1.98801  0.12731
C  -1.94602 -2.81639 -1.89378
C  -1.74038 -4.29962 -2.25900
C  -1.04663 -5.06847 -1.11892
C  -1.83488 -4.93024  0.19652
C  -2.04822 -3.45050  0.57093
O  -4.90921  1.35481  1.12201
C  -3.99847  2.39106  1.61634
C  -2.63172  2.21701  0.86570
C  -2.54630  3.05649 -0.43381
C  -2.34856  4.55848 -0.14829
C  -1.13030  4.80490  0.76086
C  -1.24283  3.99319  2.06491
C  -1.41865  2.48905  1.77571
C   4.55312 -0.49647  0.05177
O   5.34979  0.41777  0.19339
O   4.86490 -1.68251 -0.55064
C   6.23222 -1.77600 -1.01598
O   3.69852 -1.52266  2.53808
C   3.58671 -2.56134  3.53956
H  -0.52364  2.09578  1.25544
H  -1.52719  1.90987  2.71125
H  -2.09971  4.36770  2.66204
H  -0.34494  4.14044  2.69086
H  -0.20787  4.50581  0.22689
H  -1.03351  5.88221  0.98702
H  -2.23579  5.09836 -1.10517
H  -3.25641  4.97605  0.33304
H  -3.45478  2.88336 -1.03989
H  -1.68673  2.67047 -1.01241
H  -3.86512  2.24727  2.70576
H  -4.48214  3.36039  1.42784
H  -4.57555 -2.80181 -1.76486
H  -4.53284 -3.95165 -0.37538
H  -2.65870 -3.35603  1.48795
H  -1.07106 -2.97557  0.77970
H  -1.30820 -5.44161  1.02155
H  -2.81333 -5.44212  0.09297
H  -0.02669 -4.66310 -0.97392
H  -0.93174 -6.13379 -1.38859
H  -2.71828 -4.77384 -2.48130
H  -1.14903 -4.36674 -3.18949
H  -0.96367 -2.31449 -1.76779
H  -2.47374 -2.27320 -2.69900
H   0.63708  1.53769 -2.88928
H   3.43142  3.56149  0.74118
H   2.80638  4.91518 -1.29664
H   3.63522  1.21666  1.75892
H   1.92847  0.69137  1.92292
H   2.69286 -0.55754 -1.70613
H   1.67785 -1.66419 -0.74865
H   2.57459 -2.57192  3.97489
H   3.79431 -3.54917  3.09823
H   4.33445 -2.31125  4.30429
H   6.43574 -1.00534 -1.77668
H   6.93651 -1.64209 -0.17933
H   6.32615 -2.78155 -1.44784

77
VIH
C   0.70028  2.05751 -1.34912
C   1.62035  1.41818 -0.45549
C   1.89081  1.99954  0.82766
C   1.29232  3.19437  1.21959
C   0.37795  3.84158  0.35061
C   0.09951  3.26628 -0.88399
Pd -0.41300  0.44173 -0.37248
C   2.66292  0.34999 -0.77674
C   3.73341  0.50939  0.35576
C   4.28955 -0.84926  0.80686
O   3.82399 -1.94836  0.53985
C   2.98382  1.22336  1.53307
F  -0.75539  3.91044 -1.73221
C  -2.01237 -0.74067 -0.03011
N  -2.18693 -2.10401 -0.13980
C  -3.47676 -2.54111  0.17131
C  -4.18798 -1.41172  0.46627
N  -3.27878 -0.35796  0.36206
C  -1.30102 -3.26681 -0.37959
C  -2.41223 -4.35588 -0.57995
O  -3.60996 -3.89725  0.12863
C  -0.43067 -3.06579 -1.63465
C   0.55558 -4.23107 -1.84826
C   1.43727 -4.46169 -0.60645
C   0.57360 -4.68756  0.64842
C  -0.41945 -3.52911  0.86706
O  -5.45422 -1.00269  0.76332
C  -5.29548  0.39503  1.17850
C  -3.98659  0.93615  0.50766
C  -4.23906  1.54942 -0.89357
C  -4.88649  2.94552 -0.81936
C  -4.05959  3.89907  0.06249
C  -3.86163  3.30523  1.46998
C  -3.20431  1.91250  1.40640
C   4.90026  1.40011 -0.11952
O   5.22080  2.48253  0.34577
O   5.53989  0.81025 -1.17198
C   6.65527  1.56932 -1.69647
O   5.37053 -0.66949  1.61620
C   5.94696 -1.89103  2.13855
H  -2.18152  1.99017  0.98153
H  -3.09452  1.47344  2.41512
H  -4.84349  3.24121  1.98286
H  -3.23581  3.97275  2.08873
H  -3.07194  4.06239 -0.40902
H  -4.55229  4.88616  0.12801
H  -4.99413  3.35241 -1.84071
H  -5.91489  2.86714 -0.41104
H  -4.85956  0.85332 -1.48793
H  -3.25405  1.61722 -1.39295
H  -5.20781  0.42370  2.28166
H  -6.20427  0.92872  0.86442
H  -2.66062 -4.46399 -1.65337
H  -2.14681 -5.33728 -0.16091
H  -1.07094 -3.72142  1.73959
H   0.13291 -2.59279  1.07195
H   1.21145 -4.79482  1.54378
H   0.02149 -5.64461  0.54985
H   2.08868 -3.58261 -0.44484
H   2.10616 -5.32631 -0.76934
H  -0.00454 -5.15993 -2.08240
H   1.18152 -4.02073 -2.73393
H   0.11768 -2.11096 -1.49763
H  -1.08545 -2.92689 -2.51457
H   0.65556  1.82367 -2.41863
H   1.54351  3.65483  2.18085
H  -0.09649  4.78837  0.62156
H   3.67701  1.86241  2.10128
H   2.55773  0.46940  2.22099
H   3.10707  0.46931 -1.77880
H   2.24666 -0.67015 -0.72166
H   5.21082 -2.43434  2.75217
H   6.27673 -2.54504  1.31580
H   6.80175 -1.57186  2.74966
H   6.31552  2.54846 -2.07009
H   7.41387  1.73216 -0.91435
H   7.06363  0.96166 -2.51528

94
TS(IVH-VIH)
C   0.25188  3.83455 -0.87847
C  -0.73857  3.72981  0.30805
C  -0.00035  3.33237  1.60030
C   1.16316  4.29517  1.91077
C   2.15129  4.38216  0.73213
C   1.42943  4.78078 -0.56890
C  -1.61149  5.02143  0.48893
O  -2.84273  4.83418 -0.28401
C  -2.98792  3.48267 -0.36099
N  -1.83180  2.78040 -0.01630
C  -1.94474  1.41361 -0.14988
N  -3.24418  1.30895 -0.59809
C  -3.90710  2.53199 -0.70786
O  -5.21860  2.40790 -1.05435
C  -5.35052  1.01409 -1.48749
C  -4.20599  0.19701 -0.79433
C  -3.62563 -0.90386 -1.70098
C  -4.57916 -2.10761 -1.83583
C  -4.95607 -2.68216 -0.45731
C  -5.56844 -1.59327  0.44278
C  -4.62620 -0.38140  0.58065
Pd -0.57061 -0.05286  0.24686
O   3.60671  1.21027  0.23380
C   4.68263  0.74189 -0.13999
C   6.06557  1.26657  0.29916
C  -0.56467 -1.79636  1.30295
C  -0.79921 -3.05548  0.68757
C  -1.42718 -4.08434  1.40667
C  -1.81081 -3.89817  2.74714
C  -1.51174 -2.67178  3.35266
C  -0.87127 -1.62689  2.67510
C  -0.23447 -3.19627 -0.70380
C   1.15613 -2.48399 -0.67760
C   2.25080 -3.54212 -0.34048
O   3.43215 -2.93046 -0.06467
C   4.52891 -3.82551  0.24148
F  -1.85427 -2.48497  4.65924
O   4.78272 -0.29275 -0.99931
C   1.15197 -1.34936  0.39225
C   1.56487 -1.90205 -2.04522
O   0.86183 -2.43883 -3.06733
C   1.23016 -1.95708 -4.38541
O   2.45887 -1.07517 -2.23578
O   2.09192 -4.75330 -0.32942
H  -2.66796 -1.22259 -1.24301
H  -3.37968 -0.47267 -2.68897
H  -5.50026 -1.80252 -2.37370
H  -4.10164 -2.88234 -2.46197
H  -4.04739 -3.08580  0.02943
H  -5.66035 -3.52573 -0.57300
H  -5.78988 -1.99718  1.44648
H  -6.54243 -1.27237  0.02008
H  -5.09392  0.41871  1.18362
H  -3.69909 -0.68469  1.10155
H  -5.24252  0.97936 -2.58867
H  -6.35999  0.68309 -1.20379
H  -1.88512  5.15967  1.55250
H  -1.12958  5.93371  0.10930
H  -0.29437  4.16097 -1.78288
H   0.63417  2.81531 -1.07482
H   2.13271  4.77428 -1.42070
H   1.06193  5.82406 -0.48543
H   2.64129  3.39980  0.59618
H   2.94876  5.11301  0.96049
H   0.76440  5.30484  2.14141
H   1.68209  3.95438  2.82405
H   0.38303  2.30126  1.45935
H  -0.72315  3.29223  2.43596
H  -0.65512 -0.69656  3.20628
H  -1.59599 -5.05513  0.92657
H  -2.29388 -4.68911  3.32641
H  -0.12368 -4.24667 -1.01404
H  -0.87403 -2.68250 -1.44189
H   1.70154 -1.62515  1.29989
H   1.63603 -0.41776  0.01858
H   3.86070 -0.57089 -1.27600
C   5.88061  2.37181  1.35506
C   6.89244  0.09709  0.88891
C   6.78965  1.83336 -0.94938
H   1.02391 -0.87859 -4.46789
H   2.30018 -2.13470 -4.57440
H   0.60671 -2.52876 -5.08531
H   4.33533 -4.36066  1.18490
H   4.66277 -4.56279 -0.56578
H   5.40923 -3.17659  0.33225
H   6.86518  2.75421  1.67589
H   5.29404  3.21312  0.95298
H   5.34891  1.99077  2.24212
H   7.78738  2.21171 -0.66505
H   6.91657  1.05686 -1.72032
H   6.22341  2.67085 -1.39238
H   7.88599  0.46171  1.20416
H   6.39583 -0.33674  1.77422
H   7.03557 -0.70148  0.14406

94
VIH
C  -0.29836  3.31895 -1.20416
C  -1.33407  3.47157 -0.06233
C  -0.65463  3.34076  1.31373
C   0.53176  4.31250  1.46831
C   1.56197  4.13051  0.33785
C   0.89736  4.27826 -1.04371
C  -2.20021  4.77261 -0.19386
O  -3.39303  4.43051 -0.97484
C  -3.54689  3.08956 -0.78443
N  -2.42031  2.47831 -0.23115
C  -2.53019  1.11058 -0.09410
N  -3.80160  0.91272 -0.59151
C  -4.44761  2.08214 -0.99354
O  -5.73234  1.87487 -1.40090
C  -5.83478  0.42086 -1.55878
C  -4.73998 -0.23165 -0.64472
C  -4.08285 -1.47000 -1.28365
C  -5.00621 -2.70334 -1.25022
C  -5.46930 -3.01627  0.18480
C  -6.16373 -1.79504  0.81509
C  -5.25383 -0.55200  0.78177
Pd -1.25206 -0.23406  0.69456
O   3.81380  1.21742  0.82616
C   4.86139  1.32950  0.19074
C   6.08077  2.15356  0.65219
C   0.39744 -1.77548  0.86337
C  -0.04827 -2.99093  0.24709
C  -0.96368 -3.82708  0.88215
C  -1.49257 -3.46193  2.14533
C  -1.06991 -2.27428  2.73738
C  -0.10673 -1.39936  2.15069
C   0.72793 -3.24246 -1.02948
C   2.04206 -2.42750 -0.80556
C   3.08134 -3.33144 -0.09728
O   4.27431 -2.68140  0.01261
C   5.30855 -3.42925  0.69867
F  -1.53645 -1.95453  3.97496
O   5.07619  0.73757 -1.00528
C   1.63376 -1.24395  0.14458
C   2.68127 -1.91580 -2.09600
O   2.66588 -2.86592 -3.06091
C   3.27951 -2.47736 -4.31709
O   3.16338 -0.79759 -2.27836
O   2.87920 -4.45931  0.32237
H  -3.15199 -1.67003 -0.71243
H  -3.77496 -1.22693 -2.31746
H  -5.89340 -2.53372 -1.89459
H  -4.47385 -3.56896 -1.68337
H  -4.58686 -3.28784  0.79599
H  -6.14615 -3.88981  0.19007
H  -6.45420 -2.00687  1.85964
H  -7.10835 -1.59052  0.27085
H  -5.77516  0.33411  1.18867
H  -4.35892 -0.72188  1.41040
H  -5.65263  0.17183 -2.62196
H  -6.86180  0.13926 -1.28381
H  -2.52541  5.12508  0.80378
H  -1.69057  5.58847 -0.72669
H  -0.80246  3.47052 -2.17668
H   0.05279  2.27020 -1.17813
H   1.62795  4.08770 -1.85018
H   0.56029  5.32637 -1.17930
H   2.02544  3.12954  0.42333
H   2.37842  4.86795  0.44634
H   0.16436  5.35968  1.47004
H   1.00690  4.15229  2.45232
H  -0.31036  2.28923  1.40464
H  -1.40689  3.49532  2.10898
H   0.38833 -0.65458  2.78339
H  -1.25709 -4.77962  0.42816
H  -2.20083 -4.10278  2.67710
H   0.94266 -4.30723 -1.20594
H   0.19313 -2.84673 -1.91267
H   2.44773 -0.93602  0.81894
H   1.39939 -0.35827 -0.46959
H   4.26205  0.22197 -1.26433
C   5.76776  2.79783  2.01528
C   7.30455  1.21028  0.77315
C   6.37442  3.24739 -0.40563
H   2.73452 -1.63163 -4.76472
H   4.32860 -2.18348 -4.15758
H   3.21357 -3.36643 -4.95779
H   5.01912 -3.61180  1.74574
H   5.47957 -4.39752  0.20229
H   6.20521 -2.79780  0.64825
H   6.63421  3.38771  2.36129
H   4.89443  3.46619  1.94796
H   5.53930  2.03268  2.77456
H   7.24987  3.84411 -0.09436
H   6.58678  2.80137 -1.38995
H   5.51835  3.93526 -0.51572
H   8.19104  1.78571  1.09306
H   7.12652  0.42102  1.52423
H   7.53049  0.72779 -0.19084

93
VH.OPiv
C  -0.04073 -2.87011 -0.30750
C  -0.83093 -1.73367 -0.63476
C  -2.02503 -2.00470 -1.37971
C  -2.36992 -3.32431 -1.74187
C  -1.57461 -4.43069 -1.40206
C  -0.41298 -4.16580 -0.67693
Pd -0.20392  0.13882 -0.17290
C  -2.13308  0.91572 -0.24642
C  -3.34009  0.02972 -0.60945
C  -3.82161 -0.80898  0.58635
O  -3.39450 -0.80288  1.72867
C  -2.97440 -0.89805 -1.79806
F   0.39969 -5.21665 -0.31924
C   1.78669 -0.40288  0.05969
N   2.76525 -0.55464 -0.89582
C   4.02926 -0.86512 -0.38304
C   3.86011 -0.96383  0.96726
N   2.51207 -0.66614  1.20217
C   2.87154 -0.22442 -2.33290
C   4.25130 -0.91193 -2.60802
O   5.00074 -0.90863 -1.34786
C   1.71457 -0.83244 -3.14647
C   1.74233 -0.39294 -4.62299
C   1.74460  1.14202 -4.74874
C   2.93072  1.75046 -3.97810
C   2.92395  1.31691 -2.49940
O   4.54901 -1.27799  2.10455
C   3.68238 -0.81958  3.19433
C   2.20905 -0.73469  2.65274
C   1.37266 -1.99648  2.97552
C   0.95735 -2.06140  4.45858
C   0.21734 -0.78082  4.88748
C   1.07908  0.46482  4.61092
C   1.48759  0.53962  3.12839
O   0.43619  2.22890 -0.07030
C   0.14389  3.04059  0.89968
O  -0.38914  2.75774  1.99756
C   0.50578  4.55240  0.64342
C   1.42352  5.01685  1.79705
C   1.19990  4.77754 -0.71132
C  -0.81811  5.34999  0.69874
C  -4.47020  0.96919 -1.04356
O  -4.74799  1.29167 -2.19401
O  -5.12495  1.50089  0.04446
C  -6.11821  2.48617 -0.28763
O  -4.86942 -1.62223  0.19874
C  -5.36529 -2.47293  1.24685
H   0.58552  0.70169  2.50796
H   2.13429  1.41546  2.94108
H   1.97737  0.44306  5.26539
H   0.52447  1.38479  4.86403
H  -0.72548 -0.69781  4.31463
H  -0.05674 -0.83544  5.95803
H   0.32398 -2.95305  4.61869
H   1.85280 -2.20044  5.10087
H   1.93830 -2.90054  2.68114
H   0.46683 -1.95562  2.34374
H   4.03136  0.17971  3.51898
H   3.80054 -1.53648  4.02141
H   4.10199 -1.96255 -2.92625
H   4.86759 -0.38229 -3.35018
H   3.81723  1.70348 -1.97354
H   2.04094  1.73355 -1.97853
H   2.90782  2.85388 -4.03454
H   3.87805  1.43677 -4.46527
H   0.79956  1.53841 -4.33051
H   1.77843  1.44401 -5.81242
H   2.64063 -0.80321 -5.13121
H   0.86908 -0.82337 -5.14544
H   0.77353 -0.49879 -2.66320
H   1.73477 -1.93296 -3.05122
H   0.89813 -2.76044  0.24114
H  -3.29415 -3.49107 -2.31078
H  -1.84176 -5.45447 -1.68067
H  -2.51711 -0.24654 -2.56561
H  -3.88851 -1.32876 -2.24133
H  -2.05182  1.70841 -1.01655
H  -2.27154  1.39009  0.73874
H  -4.58261 -3.17171  1.58678
H  -5.70274 -1.87860  2.11297
H  -6.20787 -3.02766  0.80715
H  -5.65872  3.35476 -0.78919
H  -6.88715  2.06527 -0.95797
H  -6.56478  2.79119  0.67013
H   1.42656  5.85196 -0.85978
H   2.14597  4.21376 -0.77054
H   0.56085  4.43742 -1.54236
H   1.61650  6.10561  1.74110
H   0.94826  4.78334  2.76330
H   2.39967  4.49894  1.76084
H  -0.63054  6.43820  0.61701
H  -1.49013  5.05644 -0.12745
H  -1.33722  5.14374  1.64856

93
TS(VH-VIH).OPiv
C  -0.34280  3.22784  0.16459
C   0.55394  2.20944 -0.29686
C   1.37638  2.56043 -1.42784
C   1.19667  3.76210 -2.12007
C   0.21456  4.69853 -1.73167
C  -0.50755  4.40103 -0.56789
Pd  0.07307  0.28111  0.20028
C   1.86263  1.45671  0.81783
C   3.02648  1.21761 -0.17853
C   4.23668  2.08876  0.18942
O   4.24183  3.06659  0.92251
C   2.53369  1.62307 -1.63249
F  -1.44254  5.31513 -0.12544
C  -1.56750 -0.49529 -0.72109
N  -1.66055 -1.51009 -1.66075
C  -2.97379 -1.89174 -1.96805
C  -3.77741 -1.07914 -1.23026
N  -2.91322 -0.26465 -0.48467
C  -0.71849 -2.47954 -2.26758
C  -1.67629 -3.04664 -3.36603
O  -3.03918 -2.94546 -2.83959
C   0.52312 -1.78859 -2.85234
C   1.53903 -2.79883 -3.42091
C   1.94333 -3.83919 -2.35986
C   0.70728 -4.55828 -1.78921
C  -0.32137 -3.55689 -1.22591
O  -5.10035 -0.79675 -1.01679
C  -5.08658  0.00684  0.20692
C  -3.70617  0.74277  0.25621
C  -3.73510  2.07943 -0.52779
C  -4.51696  3.18017  0.21742
C  -3.98745  3.37971  1.65000
C  -3.96775  2.05189  2.43240
C  -3.18757  0.94749  1.69009
O   0.53627 -1.75496  1.42027
C   0.17833 -1.57190  2.64813
O  -0.18307 -0.48501  3.17035
C   0.18214 -2.83669  3.59444
C  -1.25830 -3.01134  4.12944
C   0.62837 -4.11965  2.87187
C   1.12515 -2.53547  4.78119
C   3.44606 -0.26443 -0.15331
O   3.39659 -1.04893 -1.09387
O   3.87180 -0.61533  1.09144
C   4.01971 -2.03904  1.30012
O   5.36528  1.65885 -0.47098
C   6.54053  2.44874 -0.20550
H  -2.11013  1.19494  1.62621
H  -3.23214 -0.00839  2.24089
H  -5.01325  1.72059  2.60885
H  -3.52014  2.19891  3.43166
H  -2.96667  3.79805  1.58885
H  -4.60294  4.12832  2.18406
H  -4.44290  4.12487 -0.35045
H  -5.59638  2.92319  0.25551
H  -4.16620  1.90110 -1.53065
H  -2.68755  2.40007 -0.67153
H  -5.19312 -0.66999  1.07792
H  -5.94937  0.68731  0.15562
H  -1.60790 -2.44028 -4.29157
H  -1.49895 -4.10655 -3.60140
H  -1.23638 -4.08397 -0.89451
H   0.09132 -3.03585 -0.34012
H   1.00260 -5.26203 -0.98935
H   0.24516 -5.17896 -2.58643
H   2.47481 -3.31036 -1.54834
H   2.65067 -4.57292 -2.79172
H   1.11240 -3.31457 -4.30773
H   2.43038 -2.25046 -3.77286
H   0.99125 -1.21047 -2.03195
H   0.20860 -1.05790 -3.62077
H  -0.91834  3.08966  1.08375
H   1.84854  3.99258 -2.97388
H   0.05284  5.63913 -2.26400
H   2.24262  0.67848 -2.12524
H   3.34867  2.06532 -2.23279
H   1.78820  0.65580  1.58346
H   2.01956  2.38656  1.37879
H   6.39307  3.49396 -0.52525
H   6.78130  2.44538  0.87071
H   7.34958  1.97915 -0.78372
H   3.01478 -2.49436  1.31177
H   4.63805 -2.49040  0.50750
H   4.50387 -2.14245  2.28179
H   0.58343 -4.99009  3.55620
H  -0.01531 -4.32749  2.00147
H   1.66356 -4.03245  2.50085
H  -1.31205 -3.82623  4.87753
H  -1.59502 -2.07120  4.59487
H  -1.95748 -3.25755  3.30950
H   1.08787 -3.34220  5.53909
H   2.17257 -2.43873  4.44147
H   0.83285 -1.58307  5.25177

93
VIH.OPiv
C   0.40649  3.77597  0.47853
C   1.20480  2.96247 -0.33927
C   1.43295  3.30564 -1.69092
C   0.87442  4.46918 -2.23487
C   0.07645  5.30072 -1.42536
C  -0.13801  4.93333 -0.09197
Pd -0.63379 -0.92902  0.94997
C   1.87997  1.65966  0.01114
C   2.90668  1.46919 -1.15511
C   4.26054  2.08817 -0.75878
O   4.54701  2.61852  0.30306
C   2.29070  2.25170 -2.35981
F  -0.91626  5.74718  0.68862
C  -2.14990 -0.73880 -0.22904
N  -2.39648 -1.42452 -1.41596
C  -3.66346 -1.20426 -1.96561
C  -4.26536 -0.29328 -1.15016
N  -3.35153 -0.04490 -0.11718
C  -1.72404 -2.54181 -2.10594
C  -2.60161 -2.55894 -3.40255
O  -3.91095 -1.98830 -3.06321
C  -0.24320 -2.21457 -2.36967
C   0.54602 -3.40470 -2.94222
C   0.42444 -4.63584 -2.02554
C  -1.05553 -5.01526 -1.83062
C  -1.85808 -3.83253 -1.25656
O  -5.40641  0.46348 -1.04124
C  -5.36972  0.96697  0.33193
C  -3.86960  0.99329  0.79006
C  -3.17155  2.34517  0.50023
C  -3.56423  3.45514  1.49405
C  -3.33788  3.00808  2.95026
C  -4.08873  1.69693  3.24718
C  -3.68172  0.58354  2.26426
O   1.84035 -3.12512  1.36246
C   1.70153 -2.29934  2.30189
O   0.90268 -1.28185  2.35386
C   2.56093 -2.47842  3.60800
C   1.59263 -2.79232  4.77342
C   3.56709 -3.63128  3.43774
C   3.30734 -1.15946  3.90940
C   3.12575 -0.01775 -1.49700
O   2.69147 -0.58062 -2.49469
O   3.86292 -0.60326 -0.52618
C   4.05818 -2.04338 -0.62920
O   5.15198  1.98479 -1.79952
C   6.45949  2.51841 -1.50941
H  -2.60633  0.32023  2.38002
H  -4.24744 -0.34720  2.45636
H  -5.18256  1.88278  3.18874
H  -3.88863  1.36246  4.28192
H  -2.25508  2.84421  3.11398
H  -3.65122  3.80372  3.65239
H  -2.97892  4.36486  1.27324
H  -4.63241  3.72812  1.36062
H  -3.38761  2.64975 -0.54078
H  -2.08364  2.15360  0.55966
H  -5.95539  0.28181  0.97740
H  -5.84430  1.96070  0.32443
H  -2.13878 -1.93125 -4.18953
H  -2.78404 -3.57069 -3.79695
H  -2.92973 -4.08806 -1.14889
H  -1.47521 -3.57227 -0.24970
H  -1.15088 -5.88398 -1.15278
H  -1.48492 -5.33526 -2.80461
H   0.86838 -4.39327 -1.04121
H   0.98945 -5.49076 -2.44395
H   0.18043 -3.66322 -3.95994
H   1.60018 -3.09755 -3.05464
H   0.18347 -1.91525 -1.38728
H  -0.17026 -1.33060 -3.02853
H   0.21411  3.53235  1.52700
H   1.05264  4.74063 -3.28187
H  -0.37286  6.22099 -1.80903
H   1.68471  1.53890 -2.94974
H   3.06410  2.65593 -3.03361
H   1.12661  0.82790  0.04396
H   2.38532  1.66737  0.98826
H   6.40179  3.59431 -1.27442
H   6.91145  1.99739 -0.64937
H   7.05489  2.35262 -2.41874
H   3.26871 -2.54295 -0.03729
H   4.02663 -2.34944 -1.68569
H   5.05041 -2.23686 -0.19418
H   4.14673 -3.78516  4.36884
H   3.04848 -4.56901  3.18120
H   4.27674 -3.41963  2.62000
H   2.14202 -2.88924  5.73042
H   0.84566 -1.98817  4.87050
H   1.05246 -3.73948  4.59444
H   3.88891 -1.23888  4.84884
H   4.01002 -0.90563  3.09571
H   2.58751 -0.33129  4.00303

100
IIICO2Me
C   1.53594  1.24334  0.86954
C   0.16833  1.16729  1.25866
C  -0.30561  2.02846  2.27756
C   0.54440  2.97339  2.85839
C   1.87683  3.10788  2.45965
C   2.35089  2.23166  1.47339
Pd -1.29489 -0.02172  0.58058
O  -3.07827 -1.37447  0.57882
C  -2.96486 -1.46875  1.85433
C  -4.01908 -2.20947  2.69331
C  -4.88149 -1.12353  3.39236
F   0.04723  3.80890  3.81513
C   2.12295  0.30637 -0.17622
C   3.43684 -0.43426  0.23346
C   4.65256  0.51001  0.04243
O   4.78243  1.27135 -0.90682
C  -1.07765  0.57593 -1.29277
N  -1.18899  1.80770 -1.89980
C  -1.06942  1.73642 -3.29412
C  -0.87648  0.41982 -3.59379
N  -0.86767 -0.25724 -2.37097
C  -1.43743  3.22675 -1.50376
C  -1.88003  3.76551 -2.90800
O  -1.20422  2.94344 -3.90950
C  -0.13394  3.91063 -1.02302
C  -0.37767  5.36619 -0.57177
C  -1.49486  5.45789  0.48452
C  -2.79284  4.80570 -0.02795
C  -2.55904  3.34177 -0.45512
O  -0.75148 -0.40095 -4.66912
C  -0.34612 -1.68716 -4.08378
C  -0.95582 -1.72616 -2.64813
C  -0.13785 -2.57603 -1.66586
C  -0.32596 -4.08624 -1.91493
C  -1.81148 -4.48868 -1.88817
C  -2.61953 -3.66302 -2.90578
C  -2.44891 -2.14963 -2.66235
O  -1.97406 -0.88612  2.44722
C  -4.90832 -3.08781  1.79144
C  -3.31306 -3.07185  3.76453
C   3.69348 -1.55747 -0.81299
O   3.12982 -1.67010 -1.89085
C   3.38790 -1.01614  1.66693
O   4.71133 -2.36572 -0.40762
C   5.02007 -3.44369 -1.32319
O   5.58171  0.37642  1.02805
C   6.76220  1.19746  0.85140
H  -2.26507  2.73753  0.42194
H  -3.48407  2.88990 -0.85783
H  -3.18762  5.39047 -0.88375
H  -3.57639  4.83525  0.74992
H  -1.16821  4.94579  1.40905
H  -1.67935  6.51338  0.75449
H   0.56613  5.77990 -0.17521
H  -0.64601  5.99867 -1.44215
H   0.61507  3.87106 -1.83492
H   0.26922  3.32725 -0.17957
H  -2.97438  3.65760 -3.04098
H  -1.58244  4.80740 -3.09037
H   0.75824 -1.72024 -4.03863
H  -0.72757 -2.47466 -4.74819
H  -2.98498 -1.56600 -3.43363
H  -2.88159 -1.88622 -1.68141
H  -3.69317 -3.91774 -2.85286
H  -2.29355 -3.92670 -3.93244
H  -2.21771 -4.30804 -0.87420
H  -1.92414 -5.56911 -2.09234
H   0.11314 -4.36622 -2.89435
H   0.24536 -4.64022 -1.15026
H  -0.47599 -2.32918 -0.64084
H   0.92734 -2.30113 -1.72625
H  -1.33905  1.96838  2.63328
H   3.39126  2.33837  1.14867
H   2.51617  3.87014  2.91275
H   1.37354 -0.46193 -0.41055
H   2.34207  0.84232 -1.11607
C   2.27108 -2.03114  1.84420
H   4.34007 -1.52389  1.89144
H   3.26794 -0.20790  2.40311
H   7.27762  0.93410 -0.08576
H   6.49074  2.26454  0.81812
H   7.39817  0.98352  1.72076
H   4.16171 -4.12923 -1.40371
H   5.25966 -3.04732 -2.32247
H   5.88678 -3.95852 -0.88706
H  -5.68454 -3.58470  2.39963
H  -5.40380 -2.48636  1.01340
H  -4.31719 -3.86967  1.28564
H  -4.06325 -3.55751  4.41306
H  -2.70446 -3.86683  3.29902
H  -2.65303 -2.45405  4.39331
H  -5.64997 -1.60360  4.02366
H  -4.25756 -0.47825  4.03189
H  -5.39621 -0.48768  2.65167
O   1.83622 -2.03921  3.12767
O   1.84593 -2.77461  0.96353
C   0.75507 -2.96393  3.41582
H   0.72867 -3.04825  4.51086
H  -0.19163 -2.54221  3.04179
H   0.94865 -3.94180  2.94854

100
TS(IIICO2Me-IVCO2Me)1
C   2.32686 -1.69599  2.53098
C   3.22171 -1.90288  1.29424
C   2.84547 -3.19658  0.53012
C   2.81631 -4.42912  1.45603
C   1.89778 -4.20149  2.67042
C   2.31395 -2.93750  3.44514
C   4.75135 -1.83714  1.63509
O   5.42311 -1.19610  0.50050
C   4.46492 -0.40365 -0.05102
N   3.17197 -0.73056  0.37727
C   2.21108  0.04559 -0.20862
N   2.94261  0.86697 -1.02523
C   4.31976  0.63051 -0.93221
O   5.05955  1.50250 -1.66856
C   4.08108  2.16056 -2.54249
C   2.70376  2.11809 -1.79999
C   2.52340  3.30749 -0.82212
C   2.18990  4.61973 -1.55994
C   0.96785  4.45534 -2.48171
C   1.19208  3.30768 -3.48313
C   1.50441  1.98449 -2.75597
Pd  0.28582  0.09622  0.11133
O   0.54396  1.77372  1.43095
C  -0.07795  1.44039  2.52648
C  -0.06479  2.45370  3.70038
C  -1.53399  2.86775  3.96609
C  -0.02570 -1.45634 -1.14219
C   0.80432 -1.74618 -2.25007
C   0.50688 -2.81118 -3.10651
C  -0.60201 -3.63584 -2.90623
C  -1.43103 -3.35031 -1.81358
C  -1.17339 -2.27909 -0.92585
C  -2.16467 -2.05216  0.20755
C  -3.23404 -0.91841 -0.07296
C  -3.88828 -1.21763 -1.43132
O  -3.79956 -0.16315 -2.28972
C  -4.35850 -0.41275 -3.60232
F   1.33482 -3.05361 -4.16199
C  -2.49687  0.44089  0.01506
H  -1.64730  0.43040 -0.71373
C  -4.26915 -1.00105  1.07652
O  -5.54635 -1.10641  0.63207
C  -6.53617 -1.18261  1.68523
O  -3.95591 -0.98481  2.25718
O  -0.69569  0.34674  2.65303
C   0.49215  1.72632  4.94793
C   0.78759  3.69620  3.38149
O  -4.39541 -2.28935 -1.72930
H   1.29897 -1.47444  2.18466
H   2.66583 -0.80002  3.08166
H   3.31770 -3.09301  3.89111
H   1.62606 -2.75358  4.28846
H   0.85321 -4.08542  2.32210
H   1.91505 -5.08332  3.33566
H   2.48708 -5.30855  0.87491
H   3.84006 -4.66406  1.81154
H   3.55444 -3.34520 -0.30497
H   1.84788 -3.04301  0.08177
H   4.92383 -1.22005  2.53743
H   5.21347 -2.82583  1.76422
H   4.03187  1.59994 -3.49564
H   4.44867  3.17992 -2.72505
H   3.44472  3.41848 -0.22067
H   1.71034  3.04957 -0.11993
H   2.01257  5.41478 -0.81432
H   3.05973  4.95392 -2.16193
H   0.07226  4.23198 -1.87135
H   0.76324  5.39826 -3.02002
H   2.02362  3.56939 -4.16906
H   0.30047  3.16573 -4.11869
H   0.62941  1.67864 -2.14929
H   1.69298  1.16784 -3.47631
H   1.69517 -1.15160 -2.46711
H  -2.32101 -3.96558 -1.64327
H  -0.80450 -4.46826 -3.58530
H  -2.71713 -2.98819  0.39089
H  -1.66210 -1.77197  1.15033
C  -3.22553  1.73799 -0.29501
H  -2.10609  0.51974  1.05448
H  -6.34934 -2.05625  2.32950
H  -6.50923 -0.27219  2.30495
H  -7.50165 -1.27841  1.17050
H  -4.19007  0.51111 -4.17145
H  -3.84908 -1.26545 -4.07751
H  -5.43429 -0.63697 -3.52530
H   0.77276  4.39550  4.23715
H   1.83621  3.42176  3.17945
H   0.40380  4.22667  2.49507
H   0.44220  2.38806  5.83111
H  -0.09093  0.81485  5.15301
H   1.54856  1.43746  4.80270
H  -1.95622  3.40787  3.10031
H  -2.15613  1.97908  4.15736
H  -1.59006  3.53743  4.84300
O  -4.51461  1.71198  0.14625
O  -2.70983  2.71615 -0.81896
C  -5.25064  2.93646 -0.08182
H  -6.26109  2.74730  0.30478
H  -4.77983  3.77680  0.45271
H  -5.28298  3.17277 -1.15728

100
Int(IIICO2Me-IVCO2Me)
C  -1.60355 -2.19793 -0.78777
C  -0.35847 -1.56977 -1.08908
C   0.45575 -2.14760 -2.08897
C   0.04363 -3.29877 -2.76876
C  -1.16758 -3.93296 -2.48481
C  -1.97831 -3.36437 -1.49299
Pd  0.14616  0.13969 -0.13036
C  -2.34318  0.83512 -0.19984
C  -2.99471  2.17832 -0.49280
O  -4.10183  2.51042 -0.09111
F   0.85912 -3.82147 -3.72696
C  -2.56594 -1.65786  0.25991
C  -3.33108 -0.35063 -0.16995
C  -4.46360 -0.09594  0.85934
O  -5.65854 -0.23274  0.65493
C   2.01729 -0.43828 -0.02824
N   2.63066 -1.30068  0.83752
C   4.00453 -1.42344  0.59594
C   4.27751 -0.59669 -0.45634
N   3.05307 -0.02731 -0.82782
C   2.22618 -2.22097  1.93741
C   3.65617 -2.49249  2.52249
O   4.61632 -2.30485  1.43101
C   1.57930 -3.50242  1.35614
C   1.08108 -4.45268  2.46385
C   0.13639 -3.73262  3.44352
C   0.81337 -2.48805  4.04648
C   1.29740 -1.52171  2.94729
O   5.32659 -0.12744 -1.18403
C   4.69908  0.56612 -2.31377
C   3.29974  1.06073 -1.81915
C   2.23786  1.08780 -2.93271
C   2.43743  2.27441 -3.89741
C   2.47625  3.61460 -3.14103
C   3.57191  3.60047 -2.05986
C   3.38599  2.42244 -1.08250
O   0.67021  1.99674  0.80083
C   0.13576  2.12079  1.98982
O  -0.65442  1.28913  2.49722
C   0.55814  3.40289  2.76638
C  -3.96287 -0.51793 -1.56509
O  -3.80962  0.27053 -2.48959
O  -4.69081 -1.65569 -1.65469
C  -5.33669 -1.85427 -2.93525
O  -3.92274  0.23485  2.06102
C  -4.89220  0.55093  3.08756
O  -2.17411  2.98620 -1.21441
C  -2.72833  4.29411 -1.49635
H   0.42950 -1.10628  2.40090
H   1.82020 -0.65268  3.38512
H   1.66778 -2.80522  4.67888
H   0.11792 -1.95019  4.71378
H  -0.77970 -3.42159  2.90467
H  -0.18493 -4.42249  4.24435
H   0.57698 -5.31710  1.99680
H   1.94140 -4.86865  3.02629
H   2.30654 -4.01023  0.69639
H   0.73023 -3.19375  0.72103
H   3.89374 -1.76835  3.32486
H   3.78882 -3.51840  2.89354
H   4.59019 -0.15183 -3.14933
H   5.37495  1.38198 -2.60520
H   4.21859  2.38205 -0.35578
H   2.45340  2.55043 -0.50234
H   3.56887  4.54559 -1.48856
H   4.56589  3.54320 -2.54846
H   1.49367  3.78900 -2.66202
H   2.64168  4.44817 -3.84699
H   3.38009  2.14450 -4.46685
H   1.62400  2.27047 -4.64400
H   1.24552  1.16363 -2.44496
H   2.24928  0.12926 -3.48217
H   1.42393 -1.71656 -2.35494
H  -2.93814 -3.83581 -1.25371
H  -1.45786 -4.83904 -3.02316
H  -3.31873 -2.42965  0.49087
H  -2.03732 -1.41567  1.19909
H  -1.60131  0.66485 -1.03091
H  -1.86602  0.92040  0.80866
H  -4.30035  0.78003  3.98332
H  -5.49218  1.42201  2.78053
H  -5.56357 -0.30455  3.26471
H  -4.58508 -1.94807 -3.73515
H  -5.91242 -2.78354 -2.82973
H  -6.00248 -1.00735 -3.16247
H  -2.96092  4.82698 -0.56078
H  -1.95122  4.82410 -2.06268
H  -3.64937  4.19760 -2.09254
C  -0.23189  3.50339  4.08503
C   2.07482  3.31071  3.06560
C   0.28295  4.64549  1.88742
H   2.41497  4.21172  3.60744
H   2.30311  2.43339  3.69669
H   2.65523  3.22464  2.13282
H   0.59731  5.56498  2.41374
H   0.82947  4.58065  0.93354
H  -0.79316  4.73864  1.65888
H   0.07482  4.40585  4.64410
H  -1.31577  3.56337  3.89465
H  -0.05844  2.62021  4.72012

100
TS(IIICO2Me-IVCO2Me)2
C  -1.46223 -2.28186 -0.76979
C  -0.25925 -1.58921 -1.08487
C   0.58714 -2.12430 -2.07978
C   0.24015 -3.30857 -2.74114
C  -0.92888 -4.01068 -2.44161
C  -1.77095 -3.47822 -1.45412
Pd  0.15254  0.13857 -0.12892
C  -2.11818  0.69280 -0.40991
C  -2.71949  2.05201 -0.60545
O  -3.79010  2.45222 -0.15810
F   1.08215 -3.79495 -3.69677
C  -2.43551 -1.75182  0.26303
C  -3.15885 -0.43389 -0.18359
C  -4.12517 -0.06236  0.96840
O  -3.78137 -0.00531  2.14053
C   2.06747 -0.38971  0.03894
N   2.67429 -1.24615  0.91952
C   4.06194 -1.31912  0.74827
C   4.35781 -0.46729 -0.27701
N   3.13357  0.06676 -0.69734
C   2.24957 -2.21858  1.96437
C   3.64837 -2.42195  2.64054
O   4.66079 -2.18880  1.60686
C   1.72734 -3.52170  1.30899
C   1.21576 -4.53126  2.35660
C   0.15808 -3.90012  3.28036
C   0.70483 -2.62995  3.95795
C   1.20436 -1.60886  2.91638
O   5.42343  0.04190 -0.95362
C   4.82295  0.71450 -2.11026
C   3.38941  1.16374 -1.67444
C   2.37273  1.16324 -2.82958
C   2.57489  2.35699 -3.78474
C   2.54380  3.69598 -3.02585
C   3.59586  3.71202 -1.90226
C   3.40761  2.52641 -0.93442
O   0.65867  1.98090  0.94307
C  -0.20483  2.31026  1.82417
O  -1.35149  1.73414  1.93778
C   0.14139  3.45076  2.80533
C  -3.93622 -0.68445 -1.49715
O  -3.87966  0.01419 -2.49915
O  -4.68581 -1.82322 -1.42495
C  -5.45173 -2.10384 -2.61830
O  -5.39869  0.12665  0.54022
C  -6.30852  0.58787  1.56404
O  -1.87782  2.86495 -1.33180
C  -2.38617  4.20019 -1.53434
H   0.35515 -1.25666  2.29835
H   1.63039 -0.71370  3.40480
H   1.53093 -2.90456  4.64513
H  -0.07273 -2.15689  4.58273
H  -0.73624 -3.63597  2.68362
H  -0.17212 -4.62909  4.04186
H   0.80283 -5.41260  1.83509
H   2.05916 -4.90737  2.97044
H   2.53056 -3.96421  0.69193
H   0.90627 -3.24888  0.62300
H   3.80117 -1.68634  3.45362
H   3.80735 -3.44008  3.02217
H   4.77085 -0.00695 -2.94831
H   5.48494  1.55062 -2.37507
H   4.21079  2.50918 -0.17454
H   2.45060  2.62633 -0.39203
H   3.54349  4.65609 -1.33125
H   4.60954  3.68418 -2.35100
H   1.53784  3.83932 -2.58672
H   2.71216  4.53608 -3.72332
H   3.54271  2.25652 -4.31672
H   1.79167  2.33110 -4.56241
H   1.35965  1.20905 -2.38223
H   2.43499  0.20667 -3.37909
H   1.52621 -1.63819 -2.35454
H  -2.70084 -4.00194 -1.20473
H  -1.16636 -4.93844 -2.96890
H  -3.20095 -2.51457  0.48075
H  -1.92551 -1.51045  1.21164
H  -1.61491  0.48261 -1.37843
H  -1.55702  1.08053  0.90446
H  -7.29666  0.62020  1.08504
H  -6.31089 -0.09933  2.42499
H  -6.00788  1.59262  1.90078
H  -4.78479 -2.23629 -3.48524
H  -6.00029 -3.03163 -2.40403
H  -6.15086 -1.27924 -2.83065
H  -2.56267  4.70618 -0.57070
H  -1.61236  4.72626 -2.11087
H  -3.33446  4.17489 -2.09540
C  -1.02742  3.71720  3.77379
C   1.40790  3.03462  3.59464
C   0.44716  4.72205  1.97483
H   1.70721  3.84689  4.27985
H   1.21891  2.13288  4.20298
H   2.24612  2.82449  2.91133
H   0.72951  5.55011  2.64829
H   1.27547  4.54393  1.27092
H  -0.43620  5.04162  1.39586
H  -0.76000  4.53815  4.46230
H  -1.94163  4.00118  3.22909
H  -1.26455  2.82314  4.37203

100
IVCO2Me
C   0.25552 -1.84392 -2.27089
C  -0.57743 -1.37975 -1.22938
C  -1.86135 -1.97243 -1.09089
C  -2.28684 -2.96471 -1.99600
C  -1.46333 -3.41048 -3.04088
C  -0.19677 -2.83407 -3.15172
Pd -0.02296  0.13244 -0.03118
C  -2.00311  0.92207 -0.27598
C  -3.17354 -0.04965  0.04498
C  -3.63226  0.19165  1.48745
O  -2.93165  0.60199  2.41879
C  -2.76200 -1.57046  0.05016
F   0.63805 -3.24959 -4.15025
C   1.90950 -0.56801  0.09446
N   3.00988 -0.17807 -0.63844
C   4.17571 -0.88384 -0.31380
C   3.81024 -1.78649  0.64244
N   2.44790 -1.56496  0.87106
C   3.36296  0.95476 -1.54229
C   4.73239  0.39619 -2.05187
O   5.27816 -0.43851 -0.97779
C   2.33889  1.15977 -2.67341
C   2.66779  2.39532 -3.53639
C   2.78184  3.66667 -2.67668
C   3.83700  3.48143 -1.57124
C   3.53051  2.24524 -0.70330
O   4.31979 -2.80688  1.38970
C   3.29879 -3.04279  2.41289
C   1.92710 -2.60027  1.79946
C   1.24868 -3.74201  1.00059
C   0.62796 -4.80929  1.92370
C  -0.34371 -4.18131  2.93939
C   0.35083 -3.07503  3.75560
C   0.96319 -1.99829  2.83778
O   0.59988  1.92594  1.22483
C   0.19643  2.44327  2.28419
O  -0.86013  2.03587  2.97973
C   0.87923  3.65932  2.93903
C   1.26546  3.28947  4.39456
C   2.13236  4.07122  2.14859
C  -0.14467  4.82605  2.95230
C  -4.41051  0.13081 -0.87264
O  -4.99969 -0.75085 -1.47618
O  -4.79910  1.44109 -0.87463
C  -5.94494  1.71673 -1.70927
O  -4.90667 -0.20556  1.69412
C  -5.38498 -0.09717  3.05896
H   0.16303 -1.47769  2.27323
H   1.49164 -1.22559  3.42582
H   1.14198 -3.52676  4.38808
H  -0.36226 -2.59759  4.45103
H  -1.20463 -3.74530  2.39583
H  -0.75242 -4.95627  3.61264
H   0.11155 -5.56555  1.30667
H   1.42457 -5.35330  2.47071
H   1.98903 -4.19436  0.31593
H   0.46390 -3.28736  0.36953
H   3.54396 -2.43093  3.30291
H   3.34220 -4.11037  2.67098
H   4.58710 -0.23601 -2.94906
H   5.47612  1.17781 -2.26148
H   4.32567  2.08463  0.04870
H   2.58577  2.39813 -0.15355
H   3.88687  4.37484 -0.92299
H   4.84049  3.38526 -2.03356
H   1.79716  3.87632 -2.21738
H   3.03509  4.53701 -3.30862
H   3.61650  2.23327 -4.08805
H   1.88120  2.51573 -4.30141
H   1.33984  1.28685 -2.21235
H   2.29149  0.25102 -3.29951
H   1.26323 -1.44978 -2.41608
H  -3.29087 -3.38874 -1.88349
H  -1.78601 -4.17904 -3.74828
H  -3.68300 -2.17542  0.05727
H  -2.22279 -1.74778  1.00014
C  -1.88645  1.49790 -1.64251
H  -2.02099  1.77896  0.41358
H  -1.43841  1.34878  2.51521
H  -4.78382 -0.73176  3.72884
H  -5.32806  0.94666  3.40435
H  -6.42663 -0.44229  3.02633
H  -6.13699  2.79298 -1.60016
H  -5.72373  1.46660 -2.75918
H  -6.81724  1.12807 -1.38143
H   2.59866  4.94848  2.62897
H   2.87586  3.25864  2.12024
H   1.87961  4.33970  1.11046
H   1.73127  4.16177  4.88475
H   0.38141  2.99075  4.97855
H   1.99411  2.46050  4.41643
H  -0.44787  5.10163  1.92771
H  -1.04774  4.55548  3.52107
H   0.31407  5.71328  3.42210
O  -2.47918  0.72322 -2.61665
O  -1.29534  2.54661 -1.92313
C  -2.29418  1.19335 -3.96485
H  -2.92213  0.54399 -4.59098
H  -2.59742  2.24858 -4.06147
H  -1.23743  1.10064 -4.26657

99
VCO2Me.OPiv
C  -1.14471  2.30731  2.37031
C  -2.19558  2.66507  1.30644
C  -1.70171  3.81723  0.39207
C  -1.23280  5.04387  1.19982
C  -0.17089  4.65723  2.24597
C  -0.69479  3.54288  3.17245
C  -3.61433  2.95844  1.89572
O  -4.58804  2.53162  0.88302
C  -3.94768  1.50897  0.23724
N  -2.56890  1.49405  0.48019
C  -1.90564  0.46733 -0.14093
N  -2.93989 -0.13800 -0.82105
C  -4.18851  0.44933 -0.58690
O  -5.21208 -0.20779 -1.21353
C  -4.53565 -1.06693 -2.18937
C  -3.10222 -1.36855 -1.63358
C  -3.07034 -2.62221 -0.72436
C  -3.13169 -3.93423 -1.53148
C  -2.02138 -3.98903 -2.59699
C  -2.11349 -2.77260 -3.53562
C  -2.03237 -1.45635 -2.73907
Pd  0.02518 -0.17127 -0.08090
O  -0.46730 -1.88296  1.15228
C  -1.06692 -1.80377  2.30287
C  -1.00627 -3.11691  3.16721
C  -0.05809 -2.80984  4.35295
C   0.73052  1.33976 -1.19918
C   0.07968  1.83622 -2.35405
C   0.65799  2.85991 -3.11384
C   1.87956  3.44506 -2.77489
C   2.53098  2.96307 -1.62605
C   1.97747  1.93347 -0.84169
C   2.70134  1.46594  0.40366
C   3.13195 -0.04596  0.37141
C   4.46827 -0.15613 -0.40485
O   4.90947 -1.45753 -0.40190
C   6.13257 -1.66189 -1.12944
F  -0.00367  3.31147 -4.23090
C   2.01874 -1.00152 -0.13050
C   2.06638 -1.52349 -1.50848
O   1.50933 -2.54335 -1.93716
C   3.49116 -0.44181  1.82721
O   4.47571  0.38882  2.31612
C   4.86127  0.10477  3.67494
O   3.00594 -1.33248  2.50600
O  -1.64921 -0.81055  2.79721
C  -2.42209 -3.41219  3.70849
C  -0.47237 -4.32287  2.37349
O   5.10875  0.75550 -0.90611
O   2.80829 -0.71990 -2.37437
C   2.75719 -1.11550 -3.75018
H  -0.28188  1.87164  1.82796
H  -1.52131  1.48896  3.00545
H  -1.53799  3.93676  3.77837
H   0.08546  3.24200  3.89501
H   0.73390  4.29438  1.72105
H   0.13232  5.54441  2.83363
H  -0.83714  5.80823  0.50631
H  -2.09584  5.51449  1.71552
H  -2.50831  4.09526 -0.31178
H  -0.86522  3.42444 -0.21356
H  -3.77751  2.36557  2.81608
H  -3.80313  4.02440  2.09091
H  -4.47334 -0.52309 -3.15313
H  -5.15551 -1.96778 -2.31024
H  -3.90471 -2.56167 -0.00079
H  -2.12996 -2.58182 -0.14366
H  -3.04609 -4.78885 -0.83582
H  -4.12041 -4.03987 -2.02753
H  -1.03238 -3.97577 -2.10238
H  -2.08787 -4.92930 -3.17631
H  -3.06123 -2.81711 -4.11379
H  -1.29324 -2.79431 -4.27482
H  -1.04093 -1.38636 -2.24769
H  -2.12493 -0.57925 -3.40673
H  -0.88500  1.43120 -2.67608
H   3.50169  3.38634 -1.34112
H   2.30170  4.24285 -3.39326
H   3.59347  2.08403  0.59425
H   2.02066  1.57204  1.26950
H   1.87932 -1.83965  0.56460
H   4.00613  0.22684  4.36040
H   5.23669 -0.92792  3.76996
H   5.65413  0.82852  3.91414
H   6.37199 -2.72904 -1.01411
H   5.99442 -1.41170 -2.19457
H   6.94499 -1.03375 -0.72566
H  -0.42315 -5.22011  3.02149
H  -1.12491 -4.55707  1.51479
H   0.53255 -4.11826  1.97365
H  -2.40311 -4.24874  4.43313
H  -2.82644 -2.51375  4.20125
H  -3.11154 -3.69038  2.89029
H   0.95774 -2.57775  3.98996
H  -0.43047 -1.93787  4.91640
H   0.00496 -3.67608  5.03980
H   3.47434 -0.46504 -4.27368
H   3.02787 -2.17835 -3.87390
H   1.74513 -0.96441 -4.16509

83
VCO2Me
C  -1.39061  3.12090  1.36444
C  -2.53936  2.73171  0.41439
C  -2.23330  3.16218 -1.04272
C  -1.85766  4.65383 -1.14319
C  -0.69452  5.00639 -0.19803
C  -1.02774  4.61501  1.25386
C  -3.94006  3.23566  0.90818
O  -4.92143  2.20221  0.56114
C  -4.19326  1.05359  0.50437
N  -2.81608  1.27482  0.46459
C  -2.06975  0.12454  0.35539
N  -3.06492 -0.82865  0.32879
C  -4.35214 -0.30501  0.44304
O  -5.31837 -1.25952  0.51490
C  -4.64170 -2.49836  0.11248
C  -3.10832 -2.31183  0.38769
C  -2.68479 -2.79646  1.79802
C  -2.63511 -4.33380  1.90071
C  -1.74058 -4.94170  0.80452
C  -2.20624 -4.49208 -0.59267
C  -2.22588 -2.95410 -0.70031
Pd -0.04182 -0.23361  0.41617
C   1.95365 -0.80410  0.77163
C   3.03436  0.28800  0.59967
C   4.37084 -0.23576  0.01991
O   4.84794 -1.25134  0.80021
C   6.09573 -1.81543  0.34181
C   0.55473  0.40324 -1.37024
C  -0.20272  0.08946 -2.51434
C   0.26433  0.49905 -3.77123
C   1.45421  1.21441 -3.92672
C   2.19266  1.52275 -2.77369
C   1.76281  1.13254 -1.48885
C   2.55847  1.51382 -0.26256
F  -0.47410  0.18611 -4.87404
C   3.35026  0.86837  2.00321
O   4.45996  1.66029  1.94846
C   4.81726  2.28760  3.20244
O   2.69289  0.71334  3.02274
O   4.95958  0.20255 -0.95518
H  -0.51639  2.49538  1.09453
H  -1.66347  2.85063  2.40107
H  -1.87042  5.23702  1.61877
H  -0.17542  4.83200  1.92175
H   0.21398  4.46299 -0.52272
H  -0.46070  6.08426 -0.26109
H  -1.59647  4.89191 -2.18930
H  -2.73445  5.28586 -0.89517
H  -3.10642  2.93027 -1.68004
H  -1.39440  2.53979 -1.40383
H  -3.94431  3.36462  2.00746
H  -4.26832  4.16588  0.42304
H  -4.82744 -2.66000 -0.96623
H  -5.09515 -3.31448  0.69296
H  -3.36626 -2.36491  2.55438
H  -1.67513 -2.38761  1.99392
H  -2.27104 -4.61655  2.90433
H  -3.65970 -4.75064  1.81841
H  -0.69571 -4.61082  0.95334
H  -1.74801 -6.04423  0.87494
H  -3.21515 -4.90259 -0.80433
H  -1.53738 -4.89817 -1.37130
H  -1.19624 -2.56593 -0.56942
H  -2.57697 -2.62524 -1.69590
H  -1.13976 -0.46882 -2.45053
H   3.13630  2.07082 -2.86963
H   1.78870  1.51262 -4.92378
H   3.44223  2.11002 -0.53795
H   1.91845  2.13562  0.39200
C   2.02019 -2.08785  0.03121
H   1.82184 -1.03641  1.84410
H   4.01011  2.95369  3.54758
H   5.00401  1.52647  3.97657
H   5.73003  2.86125  2.99194
H   5.97387 -2.25083 -0.66302
H   6.88097 -1.04322  0.30008
H   6.35304 -2.59440  1.07261
O   2.72541 -2.01431 -1.14679
O   1.46035 -3.13459  0.38528
C   2.71606 -3.21968 -1.93648
H   3.37638 -3.01500 -2.79077
H   3.08473 -4.07817 -1.35171
H   1.69633 -3.44574 -2.28966

83
TS(VCO2Me-VICO2Me)
C  -1.66027  2.72187  1.68281
C  -2.78479  2.42275  0.67357
C  -2.49033  3.08197 -0.69775
C  -2.19491  4.58938 -0.57054
C  -1.05754  4.85647  0.43227
C  -1.37620  4.23238  1.80388
C  -4.20981  2.77554  1.22485
O  -5.13745  1.75656  0.72461
C  -4.35046  0.67017  0.48661
N  -2.98563  0.96503  0.49782
C  -2.17991 -0.10220  0.17163
N  -3.12500 -1.08454 -0.02430
C  -4.43855 -0.65941  0.17804
O  -5.35246 -1.66233  0.05973
C  -4.61267 -2.75595 -0.57956
C  -3.09095 -2.54830 -0.25891
C  -2.64194 -3.27766  1.03287
C  -2.50333 -4.79913  0.82981
C  -1.57225 -5.12706 -0.35195
C  -2.05298 -4.43419 -1.64051
C  -2.17568 -2.91049 -1.44487
Pd -0.15345 -0.27514 -0.00405
C   1.98983 -0.72768 -0.09192
C   2.82032  0.03982  0.97444
C   4.35555 -0.15697  0.83450
O   4.66500 -1.47436  1.00871
C   6.07415 -1.77563  0.89435
C   1.21081  0.82951 -1.06349
C   0.87536  0.90150 -2.43742
C   1.20610  2.06509 -3.14165
C   1.90503  3.13044 -2.56007
C   2.30930  3.00425 -1.21924
C   1.98464  1.86083 -0.47181
C   2.48824  1.57537  0.91798
F   0.83445  2.16158 -4.44963
C   2.46678 -0.51873  2.37791
O   3.11768  0.20591  3.33203
C   2.87191 -0.22822  4.69129
O   1.72403 -1.45410  2.63636
O   5.18395  0.72039  0.66152
H  -0.75664  2.18925  1.32473
H  -1.92144  2.28192  2.66288
H  -2.25216  4.74701  2.24939
H  -0.53881  4.39060  2.50677
H  -0.11985  4.41694  0.04074
H  -0.88423  5.94280  0.53637
H  -1.93970  4.99463 -1.56557
H  -3.10672  5.12990 -0.24415
H  -3.34258  2.90051 -1.37831
H  -1.61308  2.56418 -1.12791
H  -4.21876  2.74227  2.33127
H  -4.58597  3.74947  0.88003
H  -4.79075 -2.70546 -1.67067
H  -5.02097 -3.69574 -0.18056
H  -3.35295 -3.04724  1.84777
H  -1.66428 -2.84926  1.32467
H  -2.12889 -5.25787  1.76222
H  -3.50032 -5.24919  0.64649
H  -0.54719 -4.78111 -0.11719
H  -1.51337 -6.22011 -0.50211
H  -3.03169 -4.85921 -1.94479
H  -1.35542 -4.63624 -2.47185
H  -1.17570 -2.47469 -1.23928
H  -2.55165 -2.41733 -2.36002
H   0.35202  0.08823 -2.94596
H   2.91562  3.79435 -0.76167
H   2.15844  4.00800 -3.16021
H   3.38655  2.16020  1.16834
H   1.71341  1.79746  1.67505
C   2.59684 -1.35469 -1.31121
H   1.42545 -1.55625  0.41653
H   1.80465 -0.12358  4.94382
H   3.16634 -1.28191  4.81950
H   3.48631  0.42832  5.32199
H   6.43404 -1.53692 -0.11918
H   6.65681 -1.19240  1.62522
H   6.16142 -2.85229  1.09342
O   3.78636 -0.78903 -1.67808
O   2.06169 -2.25345 -1.95627
C   4.35206 -1.31900 -2.89696
H   5.29542 -0.77467 -3.04092
H   4.53302 -2.40239 -2.80711
H   3.67020 -1.14215 -3.74401

83
VICO2Me
C   2.87903 -2.04785  1.61572
C   3.80954 -1.27556  0.66169
C   4.00846 -2.05070 -0.66532
C   4.46405 -3.50461 -0.43522
C   3.50453 -4.25114  0.50969
C   3.35060 -3.49722  1.84369
C   5.16325 -0.85299  1.32966
O   5.51765  0.46877  0.80302
C   4.32661  1.01051  0.42027
N   3.28742  0.08106  0.37447
C   2.09584  0.58759 -0.10378
N   2.45376  1.90182 -0.31970
C   3.78263  2.19117 -0.00551
O   4.10438  3.50310 -0.18541
C   3.00016  4.03238 -0.99490
C   1.74205  3.15086 -0.68899
C   0.93658  3.67630  0.52582
C   0.10125  4.92427  0.17875
C  -0.82168  4.65776 -1.02415
C  -0.00865  4.18654 -2.24425
C   0.83341  2.93880 -1.91376
Pd  0.37827 -0.39559 -0.53428
C  -2.71383 -0.18020 -0.43929
C  -2.97619 -0.36033  1.09977
C  -4.38888  0.04624  1.56343
O  -4.80357  1.17660  0.92999
C  -6.10840  1.65033  1.34135
C  -1.65702 -1.26595 -0.70170
C  -0.92892 -1.50300 -1.91375
C  -0.34427 -2.79610 -2.05717
C  -0.46465 -3.80338 -1.10321
C  -1.18093 -3.54348  0.09276
C  -1.76267 -2.29265  0.29659
C  -2.69415 -1.86012  1.40764
F   0.32504 -3.05832 -3.21298
C  -2.01070  0.61879  1.82839
O  -1.49406  0.08099  2.96066
C  -0.59486  0.95612  3.68450
O  -1.80711  1.77216  1.46840
O  -5.03873 -0.53961  2.41603
H   1.86900 -2.04052  1.15536
H   2.79772 -1.49807  2.57161
H   4.31974 -3.50247  2.38370
H   2.63015 -4.01540  2.50144
H   2.51128 -4.33345  0.02720
H   3.86268 -5.28123  0.68782
H   4.53536 -4.02257 -1.40825
H   5.48628 -3.52019 -0.00512
H   4.72841 -1.50409 -1.30198
H   3.03393 -2.03811 -1.18931
H   5.04742 -0.77153  2.42773
H   5.99942 -1.52748  1.09472
H   3.28216  3.95513 -2.06259
H   2.87611  5.08878 -0.71702
H   1.63600  3.88636  1.35680
H   0.25927  2.86822  0.85589
H  -0.48941  5.22128  1.06339
H   0.76651  5.78214 -0.04981
H  -1.55337  3.87544 -0.74669
H  -1.39943  5.56547 -1.27599
H   0.65160  5.00980 -2.58682
H  -0.67830  3.95712 -3.09216
H   0.17349  2.07740 -1.67735
H   1.45005  2.63014 -2.77794
H  -1.03879 -0.86780 -2.79876
H  -1.28980 -4.33668  0.84023
H  -0.00989 -4.77892 -1.29587
H  -3.64710 -2.41510  1.36399
H  -2.28112 -1.99830  2.41693
C  -3.90190 -0.41917 -1.37210
H  -2.35632  0.83694 -0.65059
H   0.30670  1.14558  3.08028
H  -1.08924  1.91289  3.91469
H  -0.34042  0.41357  4.60482
H  -6.87567  0.88325  1.15097
H  -6.10858  1.89342  2.41587
H  -6.29526  2.54868  0.73835
O  -4.74896 -1.38000 -0.89401
O  -4.04281  0.12569 -2.45729
C  -5.84504 -1.71025 -1.78057
H  -6.44423 -2.45550 -1.24052
H  -6.44425 -0.81417 -2.00700
H  -5.46200 -2.12805 -2.72526

100
TS(IVCO2Me-VICO2Me).HOPiv
C  -1.17689 -1.43753  2.58837
C  -0.81442 -1.70478  1.24522
C  -1.16086 -2.94889  0.65768
C  -1.96899 -3.85328  1.36517
C  -2.41619 -3.55932  2.66486
C  -1.99615 -2.35824  3.25087
Pd -0.61077  0.02368  0.15916
C   0.97213 -1.46656  0.42628
C   0.89936 -2.57879 -0.66130
C   1.24403 -1.95505 -2.03518
O   1.86753 -0.91620 -2.24404
C  -0.52833 -3.23396 -0.67780
F  -2.39627 -2.07521  4.52245
C  -1.94324  1.53306 -0.18148
N  -1.84818  2.85352  0.19518
C  -2.95322  3.62649 -0.16141
C  -3.82231  2.76600 -0.77465
N  -3.17761  1.52884 -0.79252
C  -0.79295  3.71469  0.78745
C  -1.67846  4.97560  1.08282
O  -2.81844  4.94177  0.15842
C  -0.20583  3.08992  2.06749
C   0.93411  3.94621  2.65324
C   2.03821  4.19437  1.60928
C   1.46915  4.83471  0.33044
C   0.31863  3.99185 -0.25416
O  -5.08019  2.72557 -1.29791
C  -5.15059  1.42861 -1.97609
C  -4.10411  0.48468 -1.28889
C  -4.69765 -0.30167 -0.09238
C  -5.60626 -1.46081 -0.54607
C  -4.87169 -2.40038 -1.51970
C  -4.32295 -1.61878 -2.72825
C  -3.40597 -0.46293 -2.28177
O   3.23684  2.23551 -1.05524
C   4.24753  1.53504 -1.06720
O   4.23087  0.20758 -1.32719
C   5.67708  2.04607 -0.79438
C   6.56518  1.73358 -2.02539
C   5.63522  3.56436 -0.54219
C   6.23680  1.31086  0.45015
C   1.97459 -3.69837 -0.48134
O   1.75553 -4.89199 -0.37009
O   3.21845 -3.15044 -0.54790
C   4.30240 -4.09391 -0.38041
O   0.80045 -2.74220 -3.04377
C   1.13094 -2.27525 -4.37747
H  -2.50911 -0.86117 -1.76510
H  -3.04060  0.11887 -3.14799
H  -5.16944 -1.22090 -3.32450
H  -3.76249 -2.29000 -3.40347
H  -4.03133 -2.88522 -0.98599
H  -5.54535 -3.20796 -1.85856
H  -5.95700 -2.01660  0.34132
H  -6.51677 -1.06191 -1.03785
H  -5.24499  0.39810  0.56558
H  -3.84667 -0.69969  0.49074
H  -4.89820  1.57835 -3.04352
H  -6.18766  1.07429 -1.88640
H  -2.07086  4.94569  2.11728
H  -1.15490  5.92685  0.91137
H  -0.12568  4.48502 -1.13879
H   0.72232  3.01861 -0.58787
H   2.26123  4.92504 -0.43162
H   1.11874  5.86397  0.55145
H   2.50953  3.23211  1.33634
H   2.83105  4.83443  2.03797
H   0.53270  4.91751  3.00965
H   1.34710  3.43836  3.54263
H   0.17785  2.08374  1.80023
H  -1.01515  2.93798  2.80551
H  -0.85461 -0.52882  3.10212
H  -2.22717 -4.81664  0.91050
H  -3.03795 -4.25497  3.23400
H  -0.44024 -4.31341 -0.87598
H  -1.11383 -2.78698 -1.50041
C   1.72133 -1.63805  1.71454
H   1.37883 -0.51892 -0.02137
H   3.29457 -0.06924 -1.52742
H   0.65200 -1.30313 -4.57210
H   2.22118 -2.16713 -4.48684
H   0.74257 -3.04576 -5.05634
H   5.22118 -3.50866 -0.51687
H   4.26719 -4.53606  0.62790
H   4.23290 -4.90095 -1.12694
H   6.65516  3.94257 -0.35436
H   5.21918  4.10073 -1.41044
H   5.00821  3.80624  0.33091
H   7.59611  2.08450 -1.84217
H   6.59472  0.65172 -2.22904
H   6.18975  2.24461 -2.92898
H   5.61445  1.50319  1.34079
H   6.27146  0.22264  0.28471
H   7.26019  1.66576  0.66560
O   1.91761 -2.94880  2.05230
O   2.08048 -0.70464  2.42681
C   2.55975 -3.14872  3.33131
H   2.64780 -4.23774  3.44586
H   3.55192 -2.66952  3.35091
H   1.94326 -2.72282  4.13877

100
VICO2Me.HOPiv
C   1.78213  2.42018  1.49562
C   0.76745  2.51950  0.48744
C   1.07660  3.06178 -0.80534
C   2.36309  3.51402 -1.09636
C   3.38234  3.42579 -0.11463
C   3.08194  2.88165  1.13157
Pd  1.56987  0.45061  0.54811
C  -0.75679  2.50028  0.68949
C  -1.27554  2.49097 -0.79678
C  -1.48929  1.00346 -1.18895
O  -2.09449  0.20815 -0.46412
C  -0.17928  3.20996 -1.63529
F   4.05708  2.82334  2.07852
C   1.97726 -1.52478  0.37502
N   1.47981 -2.60079  1.07851
C   2.06148 -3.82297  0.74067
C   2.99933 -3.53373 -0.21274
N   2.90602 -2.15831 -0.42545
C   0.37390 -2.81435  2.04325
C   0.75534 -4.26535  2.49868
O   1.51937 -4.88012  1.40693
C   0.42569 -1.78934  3.19175
C  -0.77416 -1.92399  4.14915
C  -2.11074 -1.82816  3.39068
C  -2.18545 -2.87697  2.26601
C  -0.98622 -2.75848  1.30526
O   3.98635 -4.12644 -0.94231
C   4.37453 -3.10872 -1.92392
C   3.99619 -1.71076 -1.32389
C   5.13915 -1.08525 -0.48471
C   6.26947 -0.51398 -1.36233
C   5.72489  0.48663 -2.39829
C   4.62333 -0.15954 -3.25891
C   3.48403 -0.71719 -2.38352
O  -4.33268 -1.69591 -2.52369
C  -4.87296 -1.83839 -1.42756
O  -4.35137 -1.36231 -0.27285
C  -6.21606 -2.56112 -1.20951
C  -7.23003 -1.55089 -0.61390
C  -6.72514 -3.09344 -2.56230
C  -6.00850 -3.73204 -0.21632
C  -2.65301  3.16052 -0.99706
O  -2.95535  3.85031 -1.95842
O  -3.50154  2.84612  0.01691
C  -4.83120  3.40545 -0.11823
O  -1.02706  0.71106 -2.41175
C  -1.19386 -0.67458 -2.83525
H   2.98212  0.10769 -1.83625
H   2.70896 -1.20821 -3.00030
H   5.06453 -0.97126 -3.87304
H   4.20817  0.57396 -3.97287
H   5.30077  1.36210 -1.86920
H   6.54340  0.86272 -3.03828
H   7.02598 -0.03435 -0.71595
H   6.79515 -1.33605 -1.88951
H   5.52762 -1.84139  0.22223
H   4.68482 -0.27698  0.11911
H   3.81416 -3.29550 -2.86023
H   5.45190 -3.23230 -2.10633
H   1.39800 -4.23645  3.39939
H  -0.11575 -4.91025  2.68384
H  -1.01447 -3.55471  0.53803
H  -1.03315 -1.79069  0.77311
H  -3.11771 -2.75767  1.68730
H  -2.21882 -3.89195  2.71218
H  -2.20658 -0.81736  2.94949
H  -2.95856 -1.95167  4.08836
H  -0.72383 -2.89350  4.68630
H  -0.71003 -1.14004  4.92463
H   0.43606 -0.78269  2.72270
H   1.38502 -1.89249  3.73150
H   1.54620  2.27423  2.55480
H   2.59013  3.95680 -2.07209
H   4.39723  3.78179 -0.31149
H  -0.45922  4.27186 -1.74339
H  -0.09863  2.78935 -2.64774
C  -1.14899  3.70690  1.54479
H  -1.11502  1.61383  1.23039
H  -3.50671 -0.86970 -0.47848
H  -0.59494 -1.32405 -2.17685
H  -2.25625 -0.96526 -2.80160
H  -0.80562 -0.70102 -3.86185
H  -5.38145  3.06343  0.76805
H  -4.78482  4.50543 -0.15175
H  -5.30909  3.04114 -1.04127
H  -7.69257 -3.60636 -2.42409
H  -6.86287 -2.27433 -3.28607
H  -6.01131 -3.80745 -3.00382
H  -8.19958 -2.05114 -0.44435
H  -6.87175 -1.14829  0.34668
H  -7.40209 -0.70552 -1.30244
H  -5.27727 -4.46185 -0.60477
H  -5.65078 -3.36916  0.76012
H  -6.96445 -4.26227 -0.06091
O  -1.23422  4.85494  0.80860
O  -1.29114  3.66887  2.75819
C  -1.51259  6.04703  1.58256
H  -1.58978  6.86072  0.84917
H  -2.45340  5.93370  2.14396
H  -0.69541  6.24057  2.29554

99
TS(IVCO2Me-VICO2Me).OPiv
C  -2.19044  2.53068  1.50440
C  -2.85263  2.56137  0.11706
C  -2.24265  3.67398 -0.77321
C  -2.27952  5.05491 -0.08702
C  -1.62256  5.01413  1.30598
C  -2.24390  3.91194  2.18681
C  -4.41256  2.65940  0.18501
O  -4.93311  1.93793 -0.98110
C  -3.98523  0.97810 -1.20557
N  -2.76555  1.25294 -0.57307
C  -1.79609  0.29635 -0.77901
N  -2.47889 -0.57683 -1.60699
C  -3.80621 -0.20497 -1.85468
O  -4.49073 -1.12248 -2.60555
C  -3.44182 -1.99718 -3.13204
C  -2.25442 -1.95095 -2.11567
C  -2.41913 -2.97934 -0.96785
C  -2.11929 -4.41973 -1.42931
C  -0.73038 -4.52878 -2.08521
C  -0.58849 -3.53141 -3.24956
C  -0.87865 -2.09185 -2.78461
Pd  0.02079  0.01894  0.10866
O  -0.60134 -1.70073  1.56016
C  -1.53597 -1.52951  2.43945
C  -1.66919 -2.66253  3.53307
C  -1.39324 -2.00409  4.90495
C   1.45605  1.34553 -0.59681
C   1.30484  2.70088 -0.15772
C   1.62190  3.74361 -1.02760
C   2.14667  3.55685 -2.31241
C   2.42211  2.22506 -2.69588
C   2.10932  1.15036 -1.86326
C   2.54877 -0.27135 -2.06178
C   3.07371 -0.74944 -0.64974
C   2.86047 -2.27182 -0.50157
O   2.95006 -2.66635  0.79407
C   2.75502 -4.07877  1.01524
F   1.38997  5.03464 -0.59704
C   2.26659  0.02765  0.44318
C   4.60758 -0.53328 -0.56556
O   4.96908  0.66029 -1.11081
C   6.36022  0.98390 -0.93418
O   5.41344 -1.36493 -0.16692
O  -2.34303 -0.57179  2.52803
C  -3.12536 -3.17832  3.50546
C  -0.68845 -3.82457  3.29989
O   2.63908 -3.04337 -1.42913
H  -1.13909  2.21811  1.35456
H  -2.63749  1.72853  2.11560
H  -3.29602  4.18029  2.42061
H  -1.72245  3.85637  3.15980
H  -0.54190  4.82394  1.17317
H  -1.71354  6.00052  1.79957
H  -1.76642  5.79306 -0.72933
H  -3.32875  5.40395  0.01034
H  -2.77722  3.70192 -1.74117
H  -1.19518  3.39240 -0.98217
H  -4.78765  2.16716  1.10296
H  -4.79599  3.68834  0.12238
H  -3.12153 -1.61186 -4.12101
H  -3.88303 -2.99828 -3.24794
H  -3.44446 -2.90152 -0.56117
H  -1.72671 -2.68458 -0.15572
H  -2.19387 -5.10099 -0.56197
H  -2.88979 -4.76185 -2.15258
H   0.05399 -4.30354 -1.33884
H  -0.54945 -5.56122 -2.43922
H  -1.27998 -3.81569 -4.07079
H   0.43316 -3.57573 -3.66553
H  -0.13055 -1.78676 -2.02589
H  -0.79773 -1.37202 -3.62012
H   0.92009  2.93068  0.83872
H   2.92226  2.03352 -3.65423
H   2.38368  4.41395 -2.94737
H   1.70959 -0.93441 -2.33226
H   3.32155 -0.38538 -2.83993
H   1.61662 -0.70666  1.00720
C   3.01848  0.72255  1.51945
H   6.57820  1.09195  0.14080
H   7.00813  0.19915 -1.35923
H   6.50741  1.93971 -1.45713
H   1.69377 -4.34049  0.87576
H   3.37561 -4.66871  0.32212
H   3.05195 -4.25479  2.05838
H  -0.80069 -4.59731  4.08621
H  -0.86561 -4.30031  2.32042
H   0.35346 -3.46591  3.30647
H  -3.31262 -3.89580  4.32790
H  -3.81952 -2.32813  3.60111
H  -3.34650 -3.69247  2.55215
H  -1.55882 -2.71995  5.73355
H  -0.34975 -1.64612  4.96829
H  -2.06014 -1.13716  5.04039
O   2.15181  1.17230  2.49262
O   4.23297  0.91687  1.59572
C   2.79348  1.86904  3.57473
H   1.98348  2.14943  4.26321
H   3.52506  1.21920  4.08456
H   3.31930  2.76742  3.20970

99
VICO2Me.OPiv
C  -2.63065  1.54856  1.95457
C  -3.28936  1.77792  0.58277
C  -2.97155  3.19669  0.04632
C  -3.32756  4.30281  1.05992
C  -2.65713  4.05241  2.42365
C  -3.00850  2.65230  2.96154
C  -4.82961  1.48560  0.60570
O  -5.18170  0.92929 -0.70081
C  -4.03523  0.29223 -1.08936
N  -2.89781  0.74894 -0.41107
C  -1.74937  0.07108 -0.74858
N  -2.21679 -0.76260 -1.74004
C  -3.60123 -0.69498 -1.91963
O  -4.08479 -1.63707 -2.78256
C  -2.89451 -2.21260 -3.40559
C  -1.66811 -1.92897 -2.46792
C  -1.37562 -3.08276 -1.47767
C  -0.74102 -4.30257 -2.17241
C   0.52523 -3.91102 -2.95693
C   0.21617 -2.78979 -3.96719
C  -0.40552 -1.56249 -3.27169
Pd  0.11082  0.16272  0.08510
O  -0.39421 -1.10167  1.78544
C  -1.47861 -1.76130  2.04363
C  -1.40861 -2.66592  3.33252
C  -2.67295 -2.39757  4.17859
C   0.92168  1.23228 -1.41317
C   0.29013  2.33717 -2.02789
C   0.94154  3.06465 -3.03092
C   2.22071  2.73656 -3.48143
C   2.84868  1.62750 -2.88840
C   2.22521  0.87776 -1.87392
C   2.89792 -0.36262 -1.32731
C   3.19014 -0.35444  0.20690
C   3.37601 -1.83417  0.63055
O   3.47858 -1.98533  1.97987
C   3.68190 -3.34518  2.40976
F   0.29247  4.13438 -3.60035
C   2.03562  0.27604  1.04407
C   4.53992  0.34465  0.55611
O   5.20157  0.79170 -0.55712
C   6.37537  1.56650 -0.25157
O   5.00752  0.44989  1.68127
O  -2.54969 -1.77545  1.38796
C  -1.42863 -4.13609  2.84920
C  -0.14312 -2.40170  4.16716
O   3.44538 -2.78719 -0.14094
H  -1.53316  1.53154  1.80678
H  -2.90704  0.54405  2.31483
H  -4.09433  2.60999  3.19003
H  -2.48624  2.46455  3.91672
H  -1.55878  4.12467  2.30505
H  -2.95343  4.83494  3.14748
H  -3.02755  5.28515  0.65112
H  -4.42735  4.35194  1.19790
H  -3.49731  3.35371 -0.91367
H  -1.88764  3.23246 -0.16436
H  -5.05976  0.73407  1.38481
H  -5.44875  2.38358  0.75036
H  -2.74731 -1.72963 -4.39186
H  -3.09054 -3.28626 -3.54931
H  -2.30125 -3.34955 -0.93965
H  -0.68401 -2.67842 -0.71567
H  -0.50597 -5.07157 -1.41434
H  -1.47023 -4.77084 -2.86723
H   1.29910 -3.55929 -2.24802
H   0.94606 -4.79204 -3.47709
H  -0.47402 -3.17726 -4.74647
H   1.13545 -2.47986 -4.49592
H   0.31866 -1.12122 -2.56392
H  -0.65078 -0.76899 -4.00085
H  -0.72178  2.64114 -1.74631
H   3.85453  1.34035 -3.21880
H   2.69955  3.32769 -4.26780
H   2.22613 -1.22350 -1.48889
H   3.82466 -0.58456 -1.88040
H   1.81434 -0.29944  1.95154
C   2.25072  1.69714  1.37103
H   6.09621  2.45340  0.34001
H   7.10684  0.97200  0.32196
H   6.79388  1.86547 -1.22395
H   2.81583 -3.97342  2.14368
H   4.58471 -3.77442  1.94353
H   3.79582 -3.29152  3.50163
H  -0.11410 -3.06951  5.05060
H   0.76672 -2.56438  3.56876
H  -0.11141 -1.35771  4.52092
H  -1.45344 -4.83507  3.70720
H  -2.31635 -4.31534  2.22022
H  -0.52976 -4.36652  2.24950
H  -2.73254 -3.09476  5.03616
H  -2.66788 -1.36832  4.58168
H  -3.57188 -2.51457  3.55265
O   1.46768  2.10223  2.45359
O   3.00555  2.50066  0.81223
C   1.60570  3.49228  2.77368
H   1.03589  3.64310  3.70400
H   2.66416  3.76713  2.92222
H   1.19679  4.13370  1.97162

98
IIIC(CH2)2
C  -1.09084 -1.88679  0.46050
C   0.06903 -1.34531  1.08173
C   0.73066 -2.10523  2.07552
C   0.29053 -3.39423  2.38919
C  -0.79959 -3.98124  1.74187
C  -1.48051 -3.20699  0.79313
Pd  0.93251  0.43521  0.79080
O   1.81028  2.44645  1.27387
C   1.38744  2.28792  2.47743
C   1.68978  3.31659  3.57822
F   0.98012 -4.11478  3.32129
C  -1.94067 -1.10122 -0.52273
C  -3.31164 -0.58683  0.06253
C  -4.21684 -1.77618  0.46119
O  -4.63667 -2.02634  1.57748
C   1.39913  0.04464 -1.09959
N   2.14266 -0.94688 -1.70530
C   2.29098 -0.74802 -3.08483
C   1.62629  0.40487 -3.37861
N   1.07952  0.85403 -2.17318
C   2.89218 -2.18000 -1.31211
C   3.79104 -2.30382 -2.59089
O   3.04440 -1.70345 -3.69380
C   1.94234 -3.39504 -1.17339
C   2.69794 -4.66990 -0.74083
C   3.53306 -4.44116  0.53346
C   4.49017 -3.24607  0.36243
C   3.73117 -1.96416 -0.03962
O   1.40149  1.24234 -4.42532
C   0.39648  2.18223 -3.91556
C   0.61116  2.26165 -2.37182
C  -0.67629  2.58350 -1.60019
C  -1.08278  4.06357 -1.75907
C   0.05614  5.01389 -1.34704
C   1.33619  4.71317 -2.14756
C   1.75822  3.23747 -1.99710
O   0.71554  1.22579  2.77717
C  -4.02530  0.19860 -1.05757
O  -3.48908  0.69912 -2.03846
C  -3.06892  0.29166  1.30106
C  -4.11805  1.18286  1.92468
C  -2.91807  1.79998  1.22836
O  -5.36398  0.30113 -0.81843
C  -6.10646  1.03140 -1.82569
O  -4.48796 -2.55465 -0.63693
C  -5.36360 -3.67427 -0.36805
H   3.04638 -1.66287  0.77206
H   4.42786 -1.12101 -0.19989
H   5.25256 -3.48932 -0.40559
H   5.04780 -3.05871  1.29716
H   2.85742 -4.25225  1.38783
H   4.10568 -5.35343  0.78024
H   1.96672 -5.48212 -0.58325
H   3.36506 -5.01489 -1.55661
H   1.42146 -3.55601 -2.13514
H   1.17428 -3.14829 -0.42296
H   4.73813 -1.74499 -2.45891
H   4.00726 -3.34311 -2.87416
H  -0.60907  1.78576 -4.15181
H   0.55868  3.13759 -4.43340
H   2.64130  3.01668 -2.62482
H   2.03430  3.04215 -0.94636
H   2.16630  5.36084 -1.81379
H   1.16745  4.95957 -3.21553
H   0.26692  4.88009 -0.26869
H  -0.24909  6.06652 -1.48848
H  -1.37158  4.26572 -2.81058
H  -1.98643  4.25502 -1.15336
H  -0.48451  2.36496 -0.53127
H  -1.49037  1.91316 -1.92550
H   1.59394 -1.70420  2.61552
H  -2.34032 -3.64605  0.27545
H  -1.10516 -5.00199  1.98569
H  -1.38647 -0.21190 -0.85698
H  -2.16781 -1.70996 -1.41484
H  -2.40038 -0.21021  2.00802
H  -6.33406 -3.32173  0.01659
H  -5.48946 -4.18753 -1.33124
H  -4.91451 -4.34983  0.37801
H  -6.01535  0.53474 -2.80459
H  -7.14884  1.02452 -1.48046
H  -5.73090  2.06310 -1.91315
H  -5.08894  1.25906  1.42813
H  -4.16548  1.20759  3.01720
H  -3.08961  2.29528  0.26672
H  -2.12410  2.25021  1.83118
C   0.36274  3.70172  4.27635
C   2.63117  2.63253  4.60468
C   2.36992  4.56515  2.98483
H   2.16344  1.72621  5.02117
H   3.58925  2.34618  4.13714
H   2.85128  3.32759  5.43410
H  -0.14230  2.80924  4.67765
H   0.56302  4.39833  5.10940
H  -0.32677  4.20312  3.57476
H   1.71564  5.06959  2.25453
H   2.60282  5.28315  3.79081
H   3.30734  4.30312  2.46891

98
TS(IIIC(CH2)2-IVC(CH2)2)1
C   0.25947 -2.22508 -1.68005
C  -0.46496 -1.38887 -0.79949
C  -1.79633 -1.76388 -0.45091
C  -2.32682 -2.96799 -0.96900
C  -1.60675 -3.79534 -1.84201
C  -0.31790 -3.39082 -2.19457
Pd  0.26401  0.33076 -0.05649
C  -2.75289  1.38307 -0.64528
C  -1.83241  1.49432 -1.87181
C  -3.07791  2.35582 -1.75031
C  -2.68323 -0.92630  0.45744
C  -3.57987  0.13855 -0.27820
C  -4.66825  0.60338  0.72515
O  -4.72708  0.31030  1.90898
F   0.41460 -4.16610 -3.04391
C   2.05876 -0.42875  0.01913
N   3.11514 -0.22036 -0.83170
C   4.29080 -0.84490 -0.39446
C   3.96127 -1.50675  0.75346
N   2.60716 -1.23189  0.98266
C   3.43813  0.70721 -1.95206
C   4.79066  0.04559 -2.37966
O   5.36781 -0.56003 -1.17574
C   2.37279  0.67063 -3.06259
C   2.65574  1.70389 -4.17176
C   2.80064  3.12400 -3.59484
C   3.89887  3.16733 -2.51682
C   3.63413  2.14161 -1.39663
O   4.50508 -2.32571  1.69324
C   3.54973 -2.28173  2.80412
C   2.14040 -1.96396  2.19355
C   1.37543 -3.24785  1.78709
C   0.81752 -4.00110  3.01162
C  -0.04810 -3.08260  3.89340
C   0.74113 -1.83344  4.32654
C   1.28764 -1.06365  3.10755
O   0.95618  2.24338  0.68240
C   0.09429  2.52151  1.61917
O  -0.88967  1.77066  1.87153
C   0.33866  3.82738  2.41663
C  -4.29553 -0.51668 -1.47294
O  -4.09144 -0.31586 -2.66129
O  -5.22105 -1.41830 -1.02282
C  -5.93975 -2.11088 -2.07124
O  -5.56109  1.42928  0.10663
C  -6.60498  1.93367  0.97218
H   0.44724 -0.66340  2.50805
H   1.88756 -0.19072  3.42276
H   1.57586 -2.13666  4.99130
H   0.10267 -1.15712  4.92108
H  -0.94273 -2.76567  3.32355
H  -0.41326 -3.63268  4.77909
H   0.23487 -4.87213  2.66343
H   1.64895 -4.41309  3.61889
H   2.04453 -3.89724  1.19328
H   0.54453 -2.94860  1.12425
H   3.86234 -1.48205  3.50250
H   3.59797 -3.25749  3.30742
H   4.61784 -0.75347 -3.12599
H   5.52865  0.76382 -2.76330
H   4.46759  2.13191 -0.66999
H   2.72226  2.41554 -0.83550
H   3.97052  4.17593 -2.07276
H   4.88212  2.97275 -2.99144
H   1.83677  3.43479 -3.14709
H   3.02381  3.84466 -4.40186
H   3.58296  1.43083 -4.71528
H   1.84109  1.66587 -4.91612
H   1.39372  0.88262 -2.59026
H   2.30660 -0.35010 -3.48064
H   1.28477 -1.99017 -1.97633
H  -3.33900 -3.26291 -0.66834
H  -2.02135 -4.72776 -2.23438
H  -3.35700 -1.58420  1.02975
H  -2.08187 -0.36536  1.19536
H  -2.34593  1.83629  0.26689
H  -6.17295  2.52076  1.79828
H  -7.23430  2.56767  0.33285
H  -7.19170  1.10335  1.39717
H  -5.24420 -2.70136 -2.68884
H  -6.65338 -2.76552 -1.55279
H  -6.46713 -1.39205 -2.71810
H  -1.86508  0.68993 -2.60807
H  -0.85559  1.97663 -1.73792
H  -3.89565  2.10289 -2.42830
H  -2.96340  3.42180 -1.53038
C  -0.78637  4.04353  3.44644
C   1.70508  3.70917  3.13629
C   0.38524  5.01267  1.42142
H  -0.60658  4.97425  4.01400
H  -1.76871  4.12085  2.95306
H  -0.84219  3.20460  4.15834
H   1.92580  4.63755  3.69313
H   1.70187  2.87545  3.86054
H   2.51561  3.53368  2.41092
H   0.58725  5.95568  1.96041
H   1.17559  4.86249  0.66898
H  -0.57726  5.12666  0.89231

98
Int(IIIC(CH2)2-IVC(CH2)2)
C   0.05078 -2.53519 -1.63329
C  -0.62531 -1.56194 -0.86771
C  -1.96571 -1.82726 -0.46546
C  -2.58032 -3.03760 -0.85706
C  -1.91252 -3.99586 -1.63371
C  -0.59732 -3.71735 -2.01123
Pd  0.18533  0.22496 -0.41976
C  -2.26520  1.37719 -0.78503
C  -1.42980  1.31760 -2.11795
C  -2.44445  2.41118 -1.86326
C  -2.75781 -0.85059  0.38306
C  -3.35980  0.36236 -0.40116
C  -4.31141  1.11243  0.57081
O  -4.36735  0.94519  1.77878
F   0.08644 -4.63001 -2.75793
C   1.77191 -0.66422  0.32069
N   2.98488 -0.82906 -0.30855
C   3.92736 -1.47403  0.50253
C   3.28530 -1.76482  1.67060
N   1.98706 -1.25765  1.53624
C   3.69009 -0.24115 -1.48721
C   4.94401 -1.17495 -1.45951
O   5.16467 -1.54397 -0.05973
C   2.88152 -0.36620 -2.79017
C   3.57200  0.33942 -3.97550
C   3.87620  1.81429 -3.65711
C   4.72960  1.93079 -2.38152
C   4.05148  1.23605 -1.18384
O   3.50077 -2.38535  2.86047
C   2.39698 -1.92991  3.70839
C   1.19792 -1.56322  2.76402
C   0.25963 -2.76953  2.51725
C  -0.61774 -3.07969  3.74748
C  -1.39376 -1.83714  4.22242
C  -0.43902 -0.66120  4.49959
C   0.42484 -0.32977  3.26637
O   1.04529  2.17643 -0.09536
C   0.53227  2.85652  0.90141
O  -0.43531  2.47926  1.60072
C   1.23914  4.21643  1.19394
C  -4.20149 -0.16420 -1.57931
O  -4.00626  0.01071 -2.77364
O  -5.23919 -0.91221 -1.10025
C  -6.09139 -1.48064 -2.12375
O  -5.06759  2.02178 -0.10540
C  -5.95544  2.80271  0.73136
H  -0.21074  0.05470  2.44763
H   1.13903  0.48233  3.49115
H   0.21127 -0.91136  5.36312
H  -1.00665  0.23959  4.78964
H  -2.12173 -1.53628  3.44508
H  -1.98047 -2.07607  5.12761
H  -1.31069 -3.90246  3.49718
H   0.01273 -3.45538  4.57885
H   0.86556 -3.64924  2.23199
H  -0.38210 -2.52840  1.65149
H   2.73462 -1.04014  4.27309
H   2.16822 -2.74853  4.40518
H   4.75926 -2.09796 -2.04240
H   5.86263 -0.68606 -1.81284
H   4.70625  1.26578 -0.29313
H   3.11474  1.76120 -0.91830
H   4.90995  2.99042 -2.12801
H   5.72885  1.48819 -2.57024
H   2.92380  2.35961 -3.51024
H   4.38928  2.29235 -4.51077
H   4.51606 -0.18458 -4.22798
H   2.92725  0.25652 -4.86819
H   1.88666  0.08616 -2.60835
H   2.71077 -1.43324 -3.02059
H   1.08822 -2.39503 -1.94550
H  -3.60914 -3.23493 -0.53291
H  -2.38538 -4.93564 -1.93091
H  -3.58868 -1.37193  0.88434
H  -2.12264 -0.41786  1.17559
H  -1.74491  1.74637  0.11621
H  -5.37768  3.38491  1.46654
H  -6.49348  3.46895  0.04369
H  -6.65744  2.14566  1.26905
H  -5.51722 -2.17155 -2.76113
H  -6.88123 -2.01672 -1.58047
H  -6.52055 -0.68618 -2.75443
H  -1.71117  0.54659 -2.83511
H  -0.37609  1.63104 -2.12641
H  -3.35523  2.35293 -2.46238
H  -2.07626  3.41941 -1.65266
C   0.39543  5.04153  2.18481
C   2.62293  3.90675  1.81808
C   1.43355  5.00467 -0.12131
H   0.90604  5.99279  2.42071
H  -0.59592  5.27662  1.76297
H   0.22939  4.48588  3.12069
H   3.16060  4.84505  2.04581
H   2.51497  3.34265  2.76126
H   3.24290  3.31054  1.12870
H   1.95930  5.95680  0.07518
H   2.02142  4.42169 -0.84735
H   0.46227  5.24848 -0.58709

98
TS(IIIC(CH2)2-IVC(CH2)2)2
C   0.39697 -2.26618 -1.98070
C  -0.44812 -1.55821 -1.10219
C  -1.73627 -2.08993 -0.82435
C  -2.14243 -3.29670 -1.42822
C  -1.30426 -3.99904 -2.30996
C  -0.04396 -3.45848 -2.57138
Pd  0.06438  0.20380 -0.27597
C  -1.96990  0.85569 -1.02350
C  -1.69620  0.89496 -2.55512
C  -2.31759  2.08475 -1.92142
C  -2.65397 -1.35064  0.11793
C  -3.16125  0.01687 -0.45274
C  -3.75737  0.80749  0.74453
O  -3.52840  0.59561  1.92683
F   0.79839 -4.11775 -3.41928
C   1.87644 -0.52608  0.23709
N   3.08894 -0.30842 -0.37879
C   4.15800 -0.94486  0.26448
C   3.61155 -1.62259  1.31462
N   2.23983 -1.34526  1.27687
C   3.63147  0.62569 -1.40503
C   5.02895 -0.05362 -1.58318
O   5.36770 -0.66056 -0.29412
C   2.79272  0.63116 -2.69446
C   3.29486  1.67260 -3.71469
C   3.35937  3.08148 -3.09770
C   4.23907  3.08476 -1.83437
C   3.75126  2.04924 -0.80134
O   3.96330 -2.45905  2.32928
C   2.80494 -2.43590  3.22547
C   1.54850 -2.11915  2.34401
C   0.91460 -3.40372  1.75435
C   0.13609 -4.20552  2.81668
C  -0.91332 -3.33176  3.52825
C  -0.26393 -2.07820  4.14380
C   0.50419 -1.26321  3.08397
O   0.70183  2.09150  0.69037
C  -0.21124  2.87703  1.09614
O  -1.45890  2.72031  0.79856
C   0.17915  4.09335  1.96277
C  -4.34357 -0.25992 -1.41623
O  -4.45186  0.03202 -2.59869
O  -5.33767 -0.92276 -0.74131
C  -6.51382 -1.20473 -1.53302
O  -4.55725  1.81963  0.30558
C  -5.07467  2.67356  1.35301
H  -0.20010 -0.86665  2.32688
H   1.00322 -0.38733  3.53709
H   0.42402 -2.38170  4.95939
H  -1.03004 -1.43377  4.60911
H  -1.68328 -3.01795  2.79762
H  -1.43466 -3.91522  4.30830
H  -0.34340 -5.07437  2.33228
H   0.83478 -4.62310  3.56987
H   1.70825 -4.02167  1.29596
H   0.23188 -3.10058  0.94095
H   2.96213 -1.64270  3.98177
H   2.75933 -3.41734  3.71785
H   4.98121 -0.85254 -2.34831
H   5.83451  0.65258 -1.82864
H   4.43335  2.01175  0.06811
H   2.75479  2.33219 -0.41719
H   4.24900  4.08610 -1.36787
H   5.28895  2.87371 -2.12189
H   2.33536  3.40862 -2.83156
H   3.74312  3.80723 -3.83700
H   4.30068  1.38583 -4.08297
H   2.63104  1.66313 -4.59706
H   1.74683  0.85725 -2.40514
H   2.78715 -0.38072 -3.13795
H   1.40460 -1.91504 -2.21714
H  -3.13693 -3.69967 -1.19999
H  -1.61086 -4.93658 -2.78125
H  -3.52236 -1.96756  0.39989
H  -2.11904 -1.09798  1.04947
H  -1.54098  1.79939  0.02366
H  -4.24481  3.19045  1.85955
H  -5.72989  3.39456  0.84519
H  -5.64002  2.08369  2.09198
H  -6.25935 -1.83821 -2.39779
H  -7.20281 -1.72894 -0.85655
H  -6.96614 -0.26994 -1.90171
H  -2.33028  0.27466 -3.19066
H  -0.64602  0.94092 -2.85992
H  -3.38163  2.25518 -2.10684
H  -1.72907  2.99645 -1.77125
C  -1.07032  4.79830  2.52641
C   1.08567  3.60471  3.11755
C   0.97407  5.07028  1.05761
H  -0.76451  5.66548  3.13765
H  -1.72716  5.15706  1.71829
H  -1.65892  4.11798  3.16350
H   1.42299  4.46546  3.72094
H   0.54105  2.91482  3.78510
H   1.97017  3.07886  2.72588
H   1.29245  5.94916  1.64502
H   1.87305  4.58349  0.64611
H   0.35602  5.42985  0.21681

98
IVC(CH2)2
C   0.37400 -0.83062  3.25021
C   1.26631 -1.91239  2.61514
C   0.43326 -3.15065  2.19750
C  -0.42201 -3.69487  3.35907
C  -1.31332 -2.59716  3.96867
C  -0.47211 -1.38591  4.41311
C   2.49279 -2.30084  3.50901
O   3.59953 -2.61460  2.60285
C   3.33345 -1.87530  1.48857
N   2.02339 -1.38504  1.45169
C   1.72354 -0.67024  0.31543
N   2.92489 -0.74527 -0.36088
C   3.91877 -1.44878  0.33285
O   5.12583 -1.44396 -0.30046
C   4.81170 -0.98843 -1.65603
C   3.54094 -0.08314 -1.54485
C   3.89374  1.38127 -1.18633
C   4.47557  2.16285 -2.38032
C   3.54003  2.10098 -3.60100
C   3.23880  0.64039 -3.98138
C   2.64537 -0.14673 -2.79507
Pd -0.08626  0.17237 -0.28188
O   0.79799  2.20242  0.30585
C   0.41266  3.12240  1.05668
C   1.27873  4.35517  1.38827
C   0.53039  5.61729  0.88387
C  -0.79511 -1.58266 -0.95188
C   0.01730 -2.46976 -1.69297
C  -0.50980 -3.66432 -2.19836
C  -1.83688 -4.04371 -1.98792
C  -2.64506 -3.17259 -1.24122
C  -2.14596 -1.96021 -0.72610
C  -3.03206 -1.07859  0.11950
C  -3.21739  0.38434 -0.43721
C  -4.35082  0.49006 -1.47222
O  -4.64227 -0.70210 -2.06153
C  -5.63457 -0.62219 -3.11093
F   0.31156 -4.49069 -2.91260
C  -1.88973  0.94432 -1.02977
C  -1.89860  2.38707 -1.53498
C  -1.83760  1.25053 -2.52977
C  -3.65884  1.18004  0.79574
O  -4.95685  0.95765  1.10155
C  -5.44297  1.62073  2.29495
O  -2.94157  1.86507  1.53040
O  -0.76504  3.17248  1.65732
C   1.44969  4.43537  2.92769
C   2.65623  4.25612  0.71218
O  -4.89569  1.54318 -1.78879
H  -0.28591 -0.44143  2.44803
H   1.00253  0.01575  3.58291
H   0.18859 -1.68563  5.25208
H  -1.12171 -0.58366  4.80610
H  -2.05175 -2.26753  3.21180
H  -1.89024 -2.99822  4.82154
H  -1.03608 -4.53671  2.99343
H   0.23057 -4.11446  4.15141
H   1.11327 -3.93063  1.80931
H  -0.21924 -2.84748  1.35893
H   2.79332 -1.44957  4.15068
H   2.32184 -3.19224  4.12906
H   4.60570 -1.87431 -2.28759
H   5.69889 -0.45947 -2.03221
H   4.59909  1.38216 -0.33458
H   2.96258  1.86163 -0.83865
H   4.65465  3.20996 -2.07662
H   5.46754  1.75368 -2.65968
H   2.58996  2.61682 -3.36047
H   3.98587  2.63772 -4.45769
H   4.17200  0.15210 -4.32856
H   2.53517  0.59585 -4.83127
H   1.65569  0.26843 -2.51724
H   2.47721 -1.20059 -3.07856
H   1.07196 -2.25762 -1.87873
H  -3.69215 -3.43906 -1.05542
H  -2.21450 -4.98644 -2.39283
H  -4.02395 -1.53483  0.27310
H  -2.55793 -0.97265  1.11446
H  -1.42650  2.44873  1.38504
H  -5.32296  2.71122  2.20312
H  -6.50513  1.35074  2.36249
H  -4.89356  1.27125  3.18347
H  -5.31139  0.07620 -3.89920
H  -5.72172 -1.64276 -3.50744
H  -6.59943 -0.27510 -2.70686
H  -2.71903  1.10116 -3.16501
H  -0.89425  1.04092 -3.04473
H  -2.84332  2.94326 -1.49631
H  -1.00366  2.99933 -1.38050
H   2.04595  5.32728  3.18730
H   0.47424  4.50661  3.43281
H   1.97989  3.54897  3.31728
H   3.25482  5.14903  0.96177
H   3.20818  3.36521  1.05165
H   2.56212  4.20165 -0.38444
H   1.12220  6.51823  1.12171
H   0.38572  5.58587 -0.20988
H  -0.45753  5.70975  1.36060

97
VC(CH2)2.OPiv
C   2.90608  0.79238  2.87401
C   2.38647 -0.63998  2.59498
C   0.97343 -0.85173  3.16573
C   0.86439 -0.43235  4.64534
C   1.34701  1.01368  4.85921
C   2.79452  1.17721  4.36192
C   3.42632 -1.71848  3.03594
O   4.40234 -1.82771  1.94306
C   3.66687 -1.52762  0.82993
N   2.44593 -0.90780  1.13029
C   1.68576 -0.60187  0.02185
N   2.50896 -1.05863 -0.98101
C   3.71102 -1.61473 -0.53069
O   4.53330 -2.00866 -1.55134
C   3.65771 -2.02292 -2.72612
C   2.49430 -1.00713 -2.45949
C   2.83309  0.43364 -2.92204
C   2.75161  0.59609 -4.45242
C   1.38573  0.13787 -4.99615
C   1.08773 -1.31274 -4.57285
C   1.14667 -1.47098 -3.04155
Pd -0.23462  0.15582 -0.14602
O   0.71776  2.10586 -0.56939
C   1.06728  2.99802  0.29882
C   1.62193  4.34801 -0.29070
C   0.62071  5.45641  0.11477
C  -1.01443 -1.71949 -0.16839
C  -0.31027 -2.82690  0.37874
C  -0.78363 -4.13682  0.26211
C  -1.96710 -4.44869 -0.40731
C  -2.68431 -3.37004 -0.94887
C  -2.23610 -2.03656 -0.84027
C  -3.11752 -0.94794 -1.40998
C  -3.40387  0.16530 -0.35615
C  -4.63056  0.94602 -0.85497
O  -5.26002  1.61872  0.16912
C  -6.37592  2.42505 -0.25249
F  -0.04880 -5.15732  0.81960
C  -2.14586  1.06157 -0.22522
C  -3.78303 -0.48798  0.99226
O  -4.85562 -1.34081  0.80654
C  -5.25367 -2.04680  1.99473
O  -3.26837 -0.32362  2.08436
O   0.98636  2.91454  1.55150
C   2.98877  4.63195  0.37182
C   1.77174  4.31325 -1.82186
O  -5.02133  1.02703 -2.01407
H   2.29084  1.49733  2.28269
H   3.95293  0.86701  2.52340
H   3.47181  0.55516  4.98610
H   3.13206  2.22203  4.48693
H   0.69727  1.70108  4.28666
H   1.26703  1.29306  5.92698
H  -0.18595 -0.54421  4.96837
H   1.46262 -1.11752  5.28325
H   0.67096 -1.90590  3.03420
H   0.27563 -0.25045  2.54923
H   3.98767 -1.44491  3.94104
H   2.93900 -2.70437  3.17246
H   3.25346 -3.04665 -2.85107
H   4.28032 -1.76032 -3.59468
H   3.84023  0.70241 -2.55145
H   2.11372  1.11114 -2.42396
H   2.94223  1.65192 -4.71778
H   3.55400  0.00616 -4.94344
H   0.59523  0.79932 -4.59290
H   1.35622  0.23474 -6.09773
H   1.81712 -1.99398 -5.06023
H   0.08972 -1.62332 -4.93081
H   0.35870 -0.85670 -2.55874
H   0.95073 -2.51344 -2.73353
H   0.63720 -2.69054  0.90527
H  -3.62934 -3.56811 -1.47131
H  -2.31078 -5.48422 -0.48845
H  -2.63758 -0.43802 -2.26480
H  -4.06607 -1.37803 -1.77145
C  -2.19823  2.41494 -0.94581
C  -2.26921  2.35058  0.57078
H  -4.44714 -2.71614  2.33798
H  -5.49815 -1.34478  2.80982
H  -6.14023 -2.63335  1.71016
H  -6.05355  3.19895 -0.96891
H  -7.14951  1.80447 -0.73572
H  -6.76838  2.88895  0.66408
H   2.14055  5.28799 -2.19700
H   2.48720  3.53392 -2.13451
H   0.80885  4.09324 -2.31033
H   3.36896  5.63117  0.08525
H   2.88603  4.58554  1.46763
H   3.74264  3.88328  0.06675
H   0.97887  6.45096 -0.21413
H  -0.36960  5.27866 -0.34017
H   0.49417  5.46496  1.20939
H  -3.23412  2.58055  1.03868
H  -1.39816  2.66548  1.15374
H  -3.10521  2.70461 -1.49338
H  -1.27047  2.77020 -1.40372

81
VC(CH2)2
C  -3.08757  2.63988 -1.57484
C  -3.42026  1.92182 -0.24158
C  -2.72107  2.60921  0.94667
C  -3.01281  4.12182  0.99936
C  -2.64312  4.81386 -0.32585
C  -3.36819  4.15415 -1.51327
C  -4.96285  1.74269 -0.02251
O  -5.34116  0.45930 -0.62008
C  -4.19549 -0.27770 -0.58469
N  -3.05552  0.48836 -0.33433
C  -1.87594 -0.22585 -0.37199
N  -2.35644 -1.48719 -0.64762
C  -3.74629 -1.55696 -0.76188
O  -4.20828 -2.82098 -0.96687
C  -3.01076 -3.58990 -1.32216
C  -1.78114 -2.85406 -0.68667
C  -0.52207 -2.91395 -1.57167
C   0.14073 -4.30552 -1.54190
C   0.46141 -4.74649 -0.10134
C  -0.80451 -4.72480  0.77456
C  -1.47954 -3.33928  0.75425
Pd  0.06998  0.48284 -0.14618
C   1.91901  1.35970 -0.13008
C   1.87252  2.69323 -0.86676
C   2.12319  2.65603  0.63148
C   0.69251 -0.18716  1.62609
C   1.98316 -0.76559  1.73956
C   2.42701 -1.21148  2.99988
C   1.62234 -1.09967  4.14596
C   0.35559 -0.52838  4.00275
C  -0.12388 -0.06984  2.76735
C   2.84362 -0.95373  0.50706
C   3.08003  0.36339 -0.33417
C   4.43672  0.96459  0.08693
O   4.83768  1.93106 -0.79745
C   6.08371  2.57834 -0.44998
F  -0.44729 -0.40902  5.09981
C   3.13077 -0.07553 -1.81115
O   4.32501 -0.67950 -2.09127
C   4.44956 -1.18015 -3.44208
O   2.22326  0.01220 -2.62752
O   5.07339  0.68000  1.09075
H   0.18186 -2.14627 -1.19308
H  -0.78319 -2.61654 -2.60367
H  -0.52787 -5.05361 -2.01496
H   1.05837 -4.28406 -2.15614
H   1.21280 -4.05837  0.33231
H   0.91390 -5.75443 -0.09970
H  -0.56193 -4.99475  1.81744
H  -1.51133 -5.49971  0.41408
H  -2.41899 -3.34898  1.33713
H  -0.81457 -2.59136  1.22349
H  -2.92598 -3.61239 -2.42558
H  -3.15878 -4.60975 -0.93937
H  -5.20007  1.70957  1.05815
H  -5.57068  2.51704 -0.51216
H  -3.65163  2.16244 -2.39692
H  -2.01342  2.47003 -1.77966
H  -3.06347  4.62104 -2.46667
H  -4.45848  4.33266 -1.42108
H  -1.54873  4.74153 -0.48028
H  -2.88553  5.89053 -0.27801
H  -4.08716  4.29225  1.21561
H  -2.45581  4.57065  1.84048
H  -1.63086  2.43179  0.83358
H  -3.02504  2.11248  1.88609
H  -1.12452  0.36787  2.71686
H   3.42862 -1.64788  3.08844
H   1.96383 -1.43843  5.12761
H   3.82321 -1.37955  0.77467
H   2.33703 -1.67959 -0.15720
H   3.68438 -1.94645 -3.64664
H   4.33480 -0.36211 -4.17116
H   5.45698 -1.61429 -3.50201
H   6.00493  3.07482  0.53059
H   6.90270  1.84249 -0.40812
H   6.26326  3.31526 -1.24471
H   1.32581  2.97723  1.30969
H   3.12689  2.93182  0.97855
H   0.90031  3.05434 -1.22961
H   2.71103  2.95253 -1.52296

81
TS(VC(CH2)2-VIC(CH2)2)
C  -1.95395  3.47947 -0.60102
C  -2.67660  2.70019  0.52686
C  -1.94238  2.86644  1.87089
C  -1.71154  4.34753  2.22992
C  -0.96672  5.09010  1.10468
C  -1.71792  4.95753 -0.23286
C  -4.20327  3.04691  0.62859
O  -4.92635  2.10143 -0.22416
C  -4.10550  1.01528 -0.29627
N  -2.80859  1.27231  0.15238
C  -1.94044  0.20900  0.00727
N  -2.78356 -0.73035 -0.54756
C  -4.09719 -0.28293 -0.71910
O  -4.94131 -1.24405 -1.18594
C  -4.05341 -2.31153 -1.65099
C  -2.70163 -2.17738 -0.86614
C  -1.48106 -2.50903 -1.74473
C  -1.37755 -4.02105 -2.02964
C  -1.33565 -4.83523 -0.72276
C  -2.55358 -4.52119  0.16572
C  -2.68070 -3.00936  0.44057
Pd  0.05778  0.16536  0.43610
C   2.17728  0.37598  0.77794
C   2.21225  1.69467  1.59825
C   2.97289  0.50036  2.07933
C   1.34439 -1.36595  0.88654
C   2.09226 -2.00697 -0.13866
C   2.46170 -3.35304 -0.01159
C   2.10662 -4.09518  1.13059
C   1.40613 -3.43476  2.14852
C   1.03413 -2.08797  2.06700
C   2.53182 -1.09343 -1.25476
C   2.91008  0.28940 -0.59584
C   4.44390  0.34410 -0.41672
O   4.85036  1.62916 -0.17314
C   6.27463  1.77764  0.04362
F   1.06647 -4.13474  3.26957
C   2.50099  1.42888 -1.55192
O   3.18356  1.28731 -2.72900
C   2.88236  2.28794 -3.72872
O   1.68878  2.32164 -1.35845
O   5.21022 -0.60536 -0.44327
H  -0.58070 -2.16397 -1.20213
H  -1.53777 -1.92660 -2.68289
H  -2.23851 -4.35109 -2.64690
H  -0.47407 -4.21581 -2.63423
H  -0.40757 -4.58628 -0.17358
H  -1.29471 -5.91675 -0.94634
H  -2.48208 -5.06037  1.12699
H  -3.47452 -4.89550 -0.32622
H  -3.59066 -2.78815  1.02849
H  -1.81341 -2.66238  1.03210
H  -3.88696 -2.17904 -2.73742
H  -4.57265 -3.26371 -1.47030
H  -4.56105  2.92455  1.66911
H  -4.44853  4.05704  0.26959
H  -2.54042  3.39172 -1.53425
H  -0.98224  2.98139 -0.77831
H  -1.15464  5.44926 -1.04559
H  -2.68657  5.49323 -0.16315
H   0.04720  4.65982  0.99376
H  -0.83553  6.15487  1.36920
H  -2.68440  4.84577  2.41880
H  -1.14741  4.41012  3.17762
H  -0.97072  2.33937  1.77649
H  -2.50663  2.34308  2.66432
H   0.49011 -1.63151  2.89843
H   3.05751 -3.82737 -0.80004
H   2.39211 -5.14274  1.25403
H   3.39037 -1.49413 -1.81460
H   1.70340 -0.92175 -1.96718
H   1.81820  2.24651 -4.01148
H   3.11079  3.29676 -3.34900
H   3.52055  2.04326 -4.58872
H   6.59665  1.19494  0.92160
H   6.83637  1.42972 -0.83765
H   6.43513  2.85130  0.21018
H   2.58573 -0.06768  2.93180
H   4.06594  0.51624  2.01983
H   1.30917  1.99979  2.13436
H   2.76520  2.51897  1.13715

81
VIC(CH2)2
C  -0.09668  3.61567 -0.79697
C  -0.97505  3.31313  0.44274
C  -0.10247  2.98948  1.66889
C   0.93608  4.09475  1.94640
C   1.81328  4.36498  0.70946
C   0.94630  4.71596 -0.51414
C  -2.02704  4.44106  0.72156
O  -3.23460  4.10344 -0.03626
C  -3.18263  2.74562 -0.15133
N  -1.92433  2.21413  0.14331
C  -1.83694  0.84505 -0.01573
N  -3.12424  0.56264 -0.43263
C  -3.96138  1.67929 -0.49893
O  -5.24904  1.37065 -0.82480
C  -5.17477 -0.01461 -1.29772
C  -3.93210 -0.66931 -0.60653
C  -3.22045 -1.70665 -1.49317
C  -4.01501 -3.02451 -1.59654
C  -4.33189 -3.60893 -0.20666
C  -5.07439 -2.58233  0.66772
C  -4.27631 -1.26897  0.78113
Pd -0.29417 -0.43290  0.29997
C   2.71899 -1.08697  0.93864
C   2.89358 -0.02288  1.99343
C   3.49404 -1.38917  2.22953
C   1.42616 -1.82575  0.68897
C   1.57860 -2.64162 -0.48339
C   0.72318 -3.71109 -0.73594
C  -0.32942 -3.99823  0.17177
C  -0.49871 -3.18666  1.28674
C   0.34084 -2.07379  1.59699
C   2.87701 -2.31236 -1.18937
C   3.42638 -1.04699 -0.44984
C   4.95911 -1.12385 -0.31960
O   5.47246  0.09564  0.01821
C   6.91124  0.11731  0.19146
F  -1.51274 -3.46966  2.15978
C   3.07490  0.24517 -1.22149
O   3.54691  0.15841 -2.50063
C   3.29894  1.32552 -3.31861
O   2.48327  1.22426 -0.79211
O   5.64308 -2.12624 -0.45576
H  -2.22455 -1.88999 -1.03981
H  -3.03760 -1.27130 -2.49290
H  -4.96321 -2.85411 -2.14691
H  -3.43800 -3.74886 -2.19875
H  -3.38852 -3.88496  0.30017
H  -4.92791 -4.53429 -0.30641
H  -5.25271 -2.98980  1.67879
H  -6.07681 -2.38503  0.23621
H  -4.82911 -0.51742  1.37442
H  -3.31839 -1.45883  1.29941
H  -5.04701 -0.00397 -2.39760
H  -6.12948 -0.49439 -1.03890
H  -2.28570  4.47442  1.79780
H  -1.70504  5.43738  0.38622
H  -0.75000  3.89593 -1.64411
H   0.42293  2.67901 -1.06735
H   1.57828  4.85719 -1.40927
H   0.44038  5.68807 -0.34226
H   2.40225  3.45844  0.47905
H   2.53025  5.17993  0.91879
H   0.42171  5.03042  2.24826
H   1.56185  3.79916  2.80764
H   0.40498  2.02603  1.45778
H  -0.75380  2.82121  2.54634
H   0.32001 -1.67627  2.61834
H   0.87523 -4.35395 -1.60960
H  -1.00603 -4.84184  0.01206
H   3.61523 -3.12498 -1.06010
H   2.77286 -2.13628 -2.27131
H   2.21626  1.48662 -3.44267
H   3.74453  2.22216 -2.85882
H   3.77080  1.10929 -4.28668
H   7.21453 -0.56719  0.99941
H   7.41472 -0.18691 -0.73965
H   7.15839  1.15599  0.44819
H   3.00596 -2.06774  2.93626
H   4.58260 -1.49840  2.18286
H   1.99614  0.26884  2.54907
H   3.57344  0.80008  1.75863

97
TS(IVC(CH2)2-VIC(CH2)2).OPiv
C  -3.02081  1.34900  1.63888
C  -3.58936  1.14956  0.22573
C  -3.53426  2.46204 -0.59881
C  -4.20092  3.64420  0.13404
C  -3.62033  3.83629  1.54783
C  -3.69213  2.53174  2.36588
C  -5.02538  0.53280  0.22275
O  -5.14292 -0.25260 -1.00814
C  -3.85758 -0.65768 -1.24889
N  -2.90420  0.06005 -0.51199
C  -1.59269 -0.30943 -0.76641
N  -1.80237 -1.29907 -1.71454
C  -3.15240 -1.54004 -2.00561
O  -3.34008 -2.56891 -2.88894
C  -2.00555 -2.79253 -3.44660
C  -0.97699 -2.35081 -2.35511
C  -0.68241 -3.48659 -1.34237
C   0.21695 -4.58431 -1.94607
C   1.51345 -3.99574 -2.53192
C   1.20618 -2.89102 -3.56091
C   0.32175 -1.78600 -2.94920
Pd  0.13098  0.27947  0.16326
O   0.18546 -1.80181  1.41357
C  -0.44227 -1.73296  2.53800
C  -0.67993 -3.08711  3.31926
C  -0.03729 -2.94222  4.71761
C   0.81061  2.12298 -0.40286
C  -0.02562  3.24295 -0.08121
C  -0.02902  4.37530 -0.89293
C   0.79771  4.53131 -2.01283
C   1.70734  3.48327 -2.27343
C   1.72077  2.31781 -1.50244
C   2.77523  1.25444 -1.59148
C   3.14459  0.83583 -0.09427
C   3.25165 -0.70717 -0.01943
O   3.63195 -1.12008  1.21694
C   3.49209 -2.54367  1.44185
F  -0.91044  5.38995 -0.58008
C   1.97327  1.34470  0.81194
C   4.52834  1.45219  0.15898
O   5.52238  0.56551 -0.19929
C   6.85590  1.09840 -0.09325
O   4.78940  2.59069  0.52429
O  -0.89773 -0.69408  3.08970
C  -2.20804 -3.25807  3.48445
C  -0.09570 -4.31113  2.59370
O   3.03009 -1.48656 -0.94112
H  -1.93063  1.51253  1.53913
H  -3.10332  0.41480  2.21964
H  -4.75702  2.29319  2.57285
H  -3.21253  2.66663  3.35199
H  -2.56858  4.16346  1.45266
H  -4.15595  4.64942  2.07374
H  -4.06422  4.56354 -0.46325
H  -5.29643  3.48009  0.20633
H  -4.01127  2.29196 -1.58211
H  -2.47053  2.69337 -0.78541
H  -5.15584 -0.14300  1.09093
H  -5.83059  1.28185  0.20510
H  -1.89305 -2.17289 -4.35909
H  -1.93935 -3.85853 -3.70973
H  -1.64406 -3.91559 -1.00195
H  -0.20226 -3.03037 -0.45517
H   0.44905 -5.33213 -1.16548
H  -0.32927 -5.13435 -2.74189
H   2.11592 -3.55041 -1.72048
H   2.12248 -4.79440 -2.99729
H   0.70635 -3.33441 -4.44864
H   2.14604 -2.43900 -3.92482
H   0.86716 -1.28567 -2.12640
H   0.07566 -1.00795 -3.69562
H  -0.69637  3.21283  0.78135
H   2.43432  3.59464 -3.08950
H   0.76186  5.44465 -2.61170
H   2.42123  0.32897 -2.07734
H   3.66777  1.59165 -2.14954
C   1.86676  0.98621  2.33400
C   2.19556  2.37901  1.92144
H   6.98258  1.97853 -0.74606
H   7.07763  1.40151  0.94370
H   7.52477  0.28439 -0.40826
H   2.41816 -2.79569  1.41456
H   4.04509 -3.11648  0.67981
H   3.91181 -2.72122  2.44266
H  -0.31480 -5.23997  3.15673
H  -0.51875 -4.41219  1.58096
H   0.99927 -4.23046  2.48746
H  -2.44716 -4.14077  4.10909
H  -2.63099 -2.35728  3.95735
H  -2.69984 -3.39370  2.50403
H  -0.26371 -3.81826  5.35627
H   1.06194 -2.85393  4.64186
H  -0.41795 -2.03077  5.20563
H   3.21760  2.73987  2.05289
H   1.42858  3.16168  1.98533
H   0.87347  0.72739  2.72000
H   2.67543  0.36175  2.72600

97
VIC(CH2)2.OPiv
C  -3.98878 -0.51674  2.01103
C  -4.37994 -0.82129  0.55240
C  -4.69649  0.49032 -0.20874
C  -5.75650  1.34646  0.51205
C  -5.35820  1.63630  1.97176
C  -5.05358  0.33199  2.73287
C  -5.52649 -1.88666  0.43989
O  -5.24214 -2.72080 -0.72714
C  -3.88066 -2.63939 -0.86887
N  -3.32259 -1.57720 -0.14585
C  -1.95720 -1.43069 -0.31915
N  -1.71057 -2.47130 -1.19945
C  -2.83982 -3.22945 -1.52289
O  -2.55391 -4.30687 -2.31398
C  -1.17363 -4.07142 -2.75938
C  -0.48783 -3.13783 -1.70643
C   0.19842 -3.92191 -0.55945
C   1.51377 -4.58530 -1.01160
C   2.48015 -3.55029 -1.61589
C   1.81364 -2.78765 -2.77668
C   0.49147 -2.13091 -2.33511
Pd -0.64238 -0.20003  0.43234
O   3.34310 -1.38426  0.81326
C   3.45463 -1.65410  2.06645
C   4.64089 -2.62088  2.49784
C   5.45660 -1.90674  3.59762
C  -0.20058  3.07462  0.28603
C  -1.09906  3.43685  1.30036
C  -2.27589  4.08841  0.91783
C  -2.58543  4.39355 -0.41303
C  -1.66880  4.02658 -1.41798
C  -0.48416  3.37152 -1.06699
C   0.61896  2.83655 -1.95287
C   1.81953  2.67137 -0.96711
C   2.77769  1.55514 -1.42685
O   3.92261  1.61333 -0.70854
C   4.88084  0.53870 -0.94802
F  -3.17068  4.44528  1.89281
C   1.12951  2.39660  0.40225
C   2.60219  4.00123 -0.89961
O   3.18920  4.25749 -2.11672
C   3.95670  5.47678 -2.15485
O   2.69621  4.76331  0.04896
O   2.71974 -1.24721  3.00445
C   3.99698 -3.89119  3.09812
C   5.55082 -2.99635  1.31633
O   2.54155  0.74787 -2.31524
H  -3.01268  0.01158  1.97471
H  -3.80575 -1.46707  2.54536
H  -5.99098 -0.25284  2.84581
H  -4.70848  0.55682  3.75851
H  -4.46684  2.28934  1.98418
H  -6.16403  2.19689  2.48206
H  -5.90470  2.29110 -0.04233
H  -6.73686  0.82586  0.49742
H  -5.01821  0.24513 -1.23816
H  -3.74506  1.04952 -0.28768
H  -5.53970 -2.53031  1.34201
H  -6.52371 -1.44685  0.28665
H  -1.20705 -3.57934 -3.75122
H  -0.69295 -5.05679 -2.85034
H  -0.51029 -4.66928 -0.15418
H   0.40770 -3.19082  0.24427
H   1.97978 -5.08878 -0.14510
H   1.30089 -5.38422 -1.75489
H   2.78583 -2.83300 -0.82680
H   3.39874 -4.05389 -1.97341
H   1.62877 -3.48035 -3.62695
H   2.48509 -1.99568 -3.15046
H   0.69481 -1.35741 -1.56577
H  -0.00379 -1.61517 -3.17930
H  -0.91058  3.22208  2.35606
H  -1.89071  4.25679 -2.46649
H  -3.51792  4.91594 -0.64387
H   0.36637  1.83085 -2.33922
H   0.87163  3.47683 -2.81337
C   1.24947  1.03135  1.14722
C   1.86732  2.29716  1.70639
H   3.31951  6.34988 -1.93607
H   4.77369  5.44723 -1.41504
H   4.36180  5.53927 -3.17505
H   4.54230 -0.35257 -0.38163
H   4.94572  0.33276 -2.02781
H   5.83714  0.92300 -0.56349
H   6.34947 -3.69669  1.63498
H   4.97158 -3.47041  0.50714
H   6.03472 -2.10139  0.88791
H   4.75995 -4.57602  3.51977
H   3.29201 -3.60075  3.89412
H   3.43049 -4.44820  2.32909
H   6.22298 -2.57547  4.03835
H   5.97685 -1.01874  3.19273
H   4.77061 -1.56469  4.38919
H   2.95856  2.34592  1.66740
H   1.41811  2.78369  2.57944
H   0.37178  0.68807  1.77990
H   1.96133  0.24265  0.83588

104
IIIPh
C  -1.08182 -2.56001 -2.42130
C  -2.45567 -2.60013 -2.09926
C  -3.03026 -3.84582 -1.76781
C  -2.25649 -5.01704 -1.74919
C  -0.88951 -4.96246 -2.06705
C  -0.30560 -3.72982 -2.40453
C  -3.30713 -1.34342 -2.13296
C  -3.27058 -0.48943 -0.82017
C  -4.37209  0.59550 -0.90794
O  -5.13540  0.77693 -1.84593
C  -1.86742  0.10925 -0.50535
C  -1.18529  0.99188 -1.54659
C   0.23342  1.14227 -1.52746
C   0.85251  1.98612 -2.47818
C   0.08319  2.68025 -3.41789
C  -1.30621  2.56101 -3.45532
C  -1.91788  1.71089 -2.52058
Pd  1.61166  0.23719 -0.38743
O   3.50535 -0.82816  0.15200
C   3.77183 -0.90367 -1.10517
C   5.10347 -1.51133 -1.57356
F   0.70972  3.49510 -4.31232
C   0.75509  0.72725  1.32143
N   0.46689  1.94273  1.89988
C  -0.05541  1.81782  3.19391
C  -0.10000  0.47957  3.45818
N   0.37828 -0.15602  2.30855
C   0.57841  3.38839  1.55018
C   0.47320  3.96689  3.00374
O  -0.32205  3.01784  3.78197
C  -0.61299  3.84270  0.67104
C  -0.49314  5.32297  0.25297
C   0.85767  5.61095 -0.42782
C   2.03048  5.19474  0.47953
C   1.92886  3.70971  0.88306
O  -0.40630 -0.38102  4.46331
C  -0.40103 -1.70042  3.81046
C   0.61154 -1.59848  2.62681
C   0.27366 -2.53872  1.45876
C   0.61343 -4.00734  1.78604
C   2.08308 -4.17028  2.21377
C   2.40934 -3.25559  3.40840
C   2.08008 -1.78205  3.09391
O   2.92617 -0.43526 -1.95909
C  -3.68033 -1.37947  0.38061
O  -2.99447 -1.65027  1.35630
O  -4.95184 -1.84203  0.21588
C  -5.43198 -2.68716  1.28995
O  -4.40008  1.33585  0.23752
C  -5.42105  2.36313  0.26362
H   2.02086  3.06944 -0.01380
H   2.75056  3.42187  1.56415
H   2.04199  5.83396  1.38591
H   2.99568  5.36678 -0.02887
H   0.91379  5.04539 -1.37739
H   0.93556  6.68181 -0.68825
H  -1.32963  5.57448 -0.42267
H  -0.60491  5.98302  1.13709
H  -1.55518  3.66225  1.22029
H  -0.63338  3.20757 -0.23028
H   1.47681  4.04944  3.46481
H  -0.04136  4.93668  3.05299
H  -1.41841 -1.90665  3.43253
H  -0.11253 -2.43280  4.57694
H   2.26202 -1.14289  3.97775
H   2.73693 -1.42544  2.28091
H   3.47639 -3.33603  3.68289
H   1.83955 -3.59587  4.29685
H   2.74025 -3.90192  1.36439
H   2.29767 -5.22475  2.46601
H  -0.04928 -4.37650  2.59522
H   0.38999 -4.62649  0.89972
H   0.86660 -2.20896  0.58273
H  -0.79064 -2.42951  1.19528
H   1.94138  2.09087 -2.51594
H  -3.00500  1.60734 -2.57686
H  -1.88979  3.10561 -4.20223
H  -1.19874 -0.73815 -0.28839
H  -1.95410  0.66161  0.44727
H  -2.97656 -0.68897 -2.95584
H  -4.35865 -1.60027 -2.33426
H  -5.24608  3.10057 -0.53581
H  -6.41934  1.91894  0.12483
H  -5.33604  2.83403  1.25209
H  -4.81197 -3.59401  1.37051
H  -5.40227 -2.14643  2.24907
H  -6.46452 -2.94436  1.01855
H  -4.10096 -3.89496 -1.53856
H  -2.72493 -5.97530 -1.49902
H  -0.28660 -5.87694 -2.06631
H   0.75594 -3.67479 -2.66736
H  -0.61674 -1.60605 -2.69364
C   5.11605 -1.68456 -3.10491
C   6.23094 -0.53840 -1.13702
C   5.30311 -2.87575 -0.87177
H   6.11665  0.44588 -1.62314
H   6.21945 -0.38984 -0.04514
H   7.21466 -0.94885 -1.42575
H   4.31828 -2.36883 -3.43772
H   4.96285 -0.72183 -3.61737
H   6.08629 -2.10262 -3.42653
H   5.26359 -2.76232  0.22300
H   4.52387 -3.59725 -1.17345
H   6.28386 -3.30227 -1.14657

104
TS(IIIPh-IVPh)1
C  -4.11852  1.61135 -1.70068
C  -3.45984  1.29885 -0.49380
C  -3.70953  2.09575  0.64461
C  -4.60564  3.17481  0.57954
C  -5.25988  3.47666 -0.62632
C  -5.01209  2.69204 -1.76471
C  -2.48095  0.14047 -0.40644
C  -3.03553 -1.27113 -0.01425
C  -4.07266 -1.14630  1.12147
O  -3.83371 -1.27790  2.31197
C  -1.85498 -2.16630  0.50937
C  -0.82614 -2.51566 -0.55316
C   0.25195 -1.64735 -0.90246
C   1.11507 -2.04736 -1.94951
C   0.91641 -3.25976 -2.61850
C  -0.11483 -4.13543 -2.27407
C  -0.97616 -3.74192 -1.24083
Pd  0.44085  0.10213  0.08770
O   0.58984  1.99988  1.08832
C  -0.17709  1.88424  2.13721
O  -0.86425  0.85009  2.36013
F   1.77277 -3.60197 -3.62244
C   2.36997  0.09740 -0.19553
N   3.09151  0.80617 -1.12027
C   4.47415  0.64256 -0.96486
C   4.63528 -0.22885  0.07465
N   3.34478 -0.53545  0.52529
C   2.82995  1.90842 -2.08900
C   4.21906  1.87576 -2.80894
O   5.19939  1.41238 -1.82041
C   1.65183  1.58617 -3.02562
C   1.31415  2.76506 -3.96031
C   1.04538  4.05445 -3.16312
C   2.24471  4.39998 -2.26196
C   2.59888  3.23348 -1.31765
O   5.60812 -0.87878  0.76833
C   4.93174 -1.34894  1.98105
C   3.41699 -1.53985  1.62279
C   3.11802 -2.95769  1.07577
C   3.11700 -4.02119  2.19240
C   2.15684 -3.64115  3.33450
C   2.49494 -2.24802  3.89651
C   2.47770 -1.17615  2.78844
C  -0.19134  3.09343  3.10721
C  -3.68203 -1.93423 -1.24529
O  -3.67490 -1.49850 -2.38780
O  -4.24221 -3.13157 -0.90577
C  -4.86377 -3.83330 -2.00852
O  -5.30134 -0.83838  0.62253
C  -6.31930 -0.60720  1.62465
H   1.45252 -1.07367  2.38209
H   2.75550 -0.18367  3.18676
H   3.49211 -2.27786  4.38143
H   1.77679 -1.96166  4.68441
H   1.11792 -3.63480  2.95184
H   2.19556 -4.39914  4.13718
H   2.84155 -4.99849  1.75833
H   4.13988 -4.14666  2.60182
H   3.85551 -3.20813  0.29132
H   2.12752 -2.92718  0.58849
H   5.05318 -0.58147  2.76916
H   5.42992 -2.27998  2.28536
H   4.20795  1.15997 -3.65321
H   4.55626  2.86199 -3.15695
H   3.50568  3.46716 -0.72951
H   1.78064  3.06560 -0.59406
H   2.03272  5.30003 -1.65822
H   3.11612  4.65764 -2.89784
H   0.14483  3.91260 -2.53501
H   0.82630  4.89123 -3.85029
H   2.14887  2.93660 -4.67005
H   0.43766  2.49654 -4.57574
H   0.77715  1.35123 -2.38714
H   1.87494  0.67148 -3.60395
H   1.95861 -1.42722 -2.26281
H  -1.79733 -4.40680 -0.94826
H  -0.23156 -5.08777 -2.79805
H  -2.29123 -3.09020  0.92279
H  -1.40303 -1.61806  1.35507
H  -1.96426  0.01364 -1.37233
H  -1.74798  0.40022  0.39848
H  -6.07832  0.29629  2.20706
H  -7.25335 -0.46533  1.06472
H  -6.39435 -1.46795  2.30757
H  -5.66440 -3.22075 -2.45252
H  -4.11929 -4.06500 -2.78683
H  -5.27475 -4.75494 -1.57437
H  -3.18439  1.86413  1.57876
H  -4.78655  3.78575  1.47091
H  -5.95480  4.32175 -0.67993
H  -5.51650  2.92258 -2.70966
H  -3.93822  0.98505 -2.57979
C  -1.18051  2.84216  4.26104
C   1.24039  3.27927  3.66899
C  -0.60050  4.36063  2.31740
H  -1.16726  3.69574  4.96246
H  -2.21019  2.71848  3.88787
H  -0.92212  1.92657  4.81635
H   1.27650  4.15540  4.34115
H   1.55697  2.39575  4.25128
H   1.96365  3.43360  2.85227
H  -0.61293  5.23935  2.98716
H   0.10737  4.55604  1.49635
H  -1.60777  4.25047  1.87968

104
Int(IIIPh-IVPh)
C  -3.62345  1.91229 -1.56108
C  -3.15622  1.47872 -0.30330
C  -3.50211  2.22156  0.84637
C  -4.31285  3.36357  0.74062
C  -4.77893  3.78497 -0.51553
C  -4.42828  3.05748 -1.66462
C  -2.29488  0.23290 -0.15602
C  -3.01019 -1.15253 -0.02253
C  -4.13433 -1.02398  1.02481
O  -3.99206 -1.21786  2.22324
C  -1.98407 -2.22170  0.49556
C  -0.94861 -2.63801 -0.53538
C   0.12982 -1.79164 -0.92968
C   1.02207 -2.26600 -1.91707
C   0.84192 -3.52653 -2.49722
C  -0.20196 -4.37350 -2.12021
C  -1.08882 -3.90839 -1.13883
Pd  0.28346  0.05428 -0.11517
O   0.42741  2.04905  0.64067
C  -0.08899  2.18713  1.83664
O  -0.68239  1.27438  2.45994
F   1.72508 -3.94287 -3.44799
C   2.23464 -0.10921 -0.05852
N   3.14102  0.43851 -0.93031
C   4.46650  0.16873 -0.56683
C   4.39910 -0.60569  0.55611
N   3.03644 -0.75092  0.84415
C   3.12987  1.47402 -2.00478
C   4.58906  1.24323 -2.51910
O   5.37575  0.78567 -1.36910
C   2.05900  1.19551 -3.07459
C   1.98077  2.32158 -4.12545
C   1.75522  3.69402 -3.46558
C   2.85628  3.98964 -2.43112
C   2.94700  2.87617 -1.36864
O   5.20274 -1.26756  1.43044
C   4.33061 -1.55767  2.57247
C   2.86058 -1.63628  2.02990
C   2.47828 -3.06837  1.58128
C   2.22095 -4.00094  2.78230
C   1.17480 -3.40839  3.74420
C   1.59326 -2.00346  4.21514
C   1.83412 -1.05780  3.02187
C   0.10739  3.59634  2.47074
C  -3.55642 -1.61812 -1.38350
O  -3.34081 -1.08602 -2.46384
O  -4.26739 -2.77149 -1.24447
C  -4.76474 -3.32145 -2.48813
O  -5.29745 -0.61919  0.45064
C  -6.37533 -0.36435  1.38353
H   0.88356 -0.88003  2.48403
H   2.17569 -0.06488  3.36489
H   2.51236 -2.08115  4.83154
H   0.81881 -1.56451  4.86748
H   0.19837 -3.34080  3.22650
H   1.02826 -4.07706  4.61132
H   1.89551 -4.98779  2.40841
H   3.16494 -4.18067  3.33575
H   3.27577 -3.47126  0.93026
H   1.56507 -2.99624  0.96452
H   4.43234 -0.73611  3.30679
H   4.68386 -2.49981  3.01443
H   4.61262  0.45514 -3.29622
H   5.07096  2.15632 -2.89518
H   3.78786  3.06485 -0.67553
H   2.02365  2.85114 -0.76064
H   2.66852  4.95376 -1.92641
H   3.82746  4.10349 -2.95463
H   0.76975  3.69788 -2.96121
H   1.72436  4.48759 -4.23357
H   2.91577  2.34766 -4.72122
H   1.16889  2.09210 -4.83778
H   1.08566  1.09965 -2.55338
H   2.25772  0.22131 -3.55662
H   1.87297 -1.66723 -2.25113
H  -1.91877 -4.55143 -0.82267
H  -0.30783 -5.36012 -2.57901
H  -2.55487 -3.10593  0.82164
H  -1.51211 -1.79339  1.39723
H  -1.64530  0.14963 -1.06730
H  -1.70525  0.35857  0.78866
H  -6.12421  0.49604  2.02385
H  -7.25170 -0.13863  0.76155
H  -6.55652 -1.24674  2.01688
H  -5.41079 -2.59216 -3.00161
H  -3.92614 -3.58744 -3.15108
H  -5.33616 -4.21559 -2.20414
H  -3.10859  1.90975  1.82026
H  -4.57118  3.93081  1.64161
H  -5.40617  4.67910 -0.59921
H  -4.78348  3.38213 -2.64885
H  -3.36845  1.33064 -2.45174
C  -0.71785  3.70998  3.76676
C   1.61385  3.76256  2.79348
C  -0.32751  4.68811  1.46602
H  -0.54674  4.69329  4.24100
H  -1.79654  3.61056  3.56146
H  -0.44536  2.91871  4.48247
H   1.80386  4.75737  3.23557
H   1.95192  3.00176  3.51942
H   2.22407  3.66504  1.88076
H  -0.18142  5.69158  1.90582
H   0.25967  4.62366  0.53656
H  -1.39336  4.58214  1.20073

104
TS(IIIPh-IVPh)2
C  -2.79003  2.12404 -1.72226
C  -2.85496  1.40892 -0.50178
C  -3.63314  1.97681  0.53670
C  -4.31384  3.19188  0.35816
C  -4.22709  3.88723 -0.85878
C  -3.45706  3.34477 -1.89995
C  -2.07305  0.11446 -0.36610
C  -2.85875 -1.22355 -0.14047
C  -3.91419 -1.11015  0.97383
O  -3.71007 -1.32015  2.16203
C  -1.86065 -2.35844  0.27847
C  -0.80988 -2.63427 -0.77842
C   0.19180 -1.67520 -1.10316
C   1.10488 -1.97852 -2.13627
C   1.02022 -3.19755 -2.82030
C   0.05865 -4.15991 -2.50649
C  -0.85267 -3.85717 -1.48326
Pd  0.23127  0.07022 -0.09854
O   0.25005  1.92365  1.09674
C  -0.56277  1.83349  2.07038
O  -1.42297  0.86573  2.16968
F   1.91942 -3.45506 -3.81279
C   2.23860  0.05033 -0.03653
N   3.10855  0.81742 -0.77374
C   4.45035  0.61581 -0.43036
C   4.44546 -0.34052  0.54412
N   3.09917 -0.65594  0.76493
C   3.00634  1.98141 -1.69707
C   4.48869  1.97524 -2.19886
O   5.30379  1.43280 -1.10716
C   1.98336  1.73781 -2.82099
C   1.79844  2.97676 -3.72006
C   1.42022  4.21965 -2.89373
C   2.47121  4.48979 -1.80176
C   2.66822  3.26174 -0.89034
O   5.29816 -1.06237  1.32216
C   4.43736 -1.62134  2.36801
C   3.00499 -1.76781  1.75045
C   2.82436 -3.12231  1.02000
C   2.65756 -4.29551  2.00652
C   1.51267 -4.03622  3.00281
C   1.72659 -2.70883  3.75362
C   1.88043 -1.52789  2.77432
C  -0.53732  2.90827  3.17324
C  -3.54108 -1.65604 -1.46392
O  -3.45819 -1.08166 -2.53869
O  -4.21905 -2.83190 -1.29730
C  -4.86158 -3.32219 -2.49652
O  -5.12439 -0.72946  0.47613
C  -6.16321 -0.56878  1.46790
H   0.93947 -1.38357  2.20788
H   2.07165 -0.58252  3.31419
H   2.62776 -2.78893  4.39521
H   0.88072 -2.50608  4.43367
H   0.55372 -3.99056  2.45142
H   1.42842 -4.87287  3.71929
H   2.47569 -5.22292  1.43547
H   3.59936 -4.46197  2.56773
H   3.68644 -3.28962  0.34870
H   1.92772 -3.04338  0.38072
H   4.42465 -0.91977  3.22444
H   4.88351 -2.57771  2.67448
H   4.60134  1.31677 -3.08162
H   4.88054  2.97663 -2.42561
H   3.47359  3.44350 -0.15467
H   1.74513  3.06431 -0.31712
H   2.17691  5.35576 -1.18263
H   3.43144  4.76988 -2.28075
H   0.43335  4.05488 -2.41987
H   1.31515  5.10023 -3.55260
H   2.73241  3.17795 -4.28319
H   1.02409  2.76056 -4.47690
H   1.01973  1.47470 -2.33973
H   2.28996  0.85933 -3.41726
H   1.89569 -1.28071 -2.42320
H  -1.62426 -4.59094 -1.22151
H   0.02750 -5.10751 -3.05079
H  -2.43857 -3.27449  0.48347
H  -1.40449 -2.03729  1.23033
H  -1.64934 -0.03669 -1.37741
H  -1.50153  0.38784  1.06906
H  -5.91814  0.25966  2.15231
H  -7.07573 -0.34016  0.90106
H  -6.28488 -1.49234  2.05576
H  -5.59583 -2.59002 -2.86906
H  -4.11603 -3.51002 -3.28565
H  -5.36043 -4.25596 -2.20186
H  -3.69029  1.47335  1.50636
H  -4.91340  3.59963  1.18026
H  -4.75576  4.83684 -0.99443
H  -3.38738  3.86551 -2.86164
H  -2.22025  1.69331 -2.55310
C  -1.58753  2.61473  4.26220
C   0.88312  2.93136  3.79085
C  -0.83273  4.27381  2.50063
H  -1.54168  3.39631  5.04075
H  -2.60594  2.60333  3.84289
H  -1.41263  1.63742  4.74010
H   0.94951  3.73288  4.54697
H   1.11706  1.97521  4.29114
H   1.64506  3.11448  3.01679
H  -0.81561  5.07397  3.26124
H  -0.07827  4.50359  1.73176
H  -1.82498  4.27348  2.01891

104
IVPh
C  -3.26194  2.51353  0.33635
C  -2.60918  1.61276 -0.54157
C  -2.35932  2.06988 -1.86138
C  -2.76309  3.34572 -2.28020
C  -3.41046  4.22103 -1.39018
C  -3.65140  3.79835 -0.07391
C  -2.18184  0.25712 -0.02727
C  -2.96656 -0.96234 -0.58327
C  -2.56575 -2.23613  0.17587
O  -1.84904 -2.32608  1.17969
C  -2.79471 -1.14811 -2.10198
C  -1.37385 -1.28606 -2.62614
C  -0.20249 -0.75250 -2.00431
C   1.00408 -0.85442 -2.75057
C   1.05290 -1.46341 -4.00690
C  -0.07818 -2.02401 -4.60083
C  -1.27836 -1.92017 -3.88866
Pd -0.09415  0.07452 -0.14970
O  -0.02178  0.95982  1.92005
C  -0.40762  0.44359  2.98829
O  -1.00619 -0.73873  3.08333
F   2.25142 -1.52442 -4.66079
C   1.99797  0.12608 -0.04403
N   2.91979 -0.78502  0.42336
C   4.23193 -0.29586  0.45803
C   4.15776  0.99411  0.01879
N   2.80967  1.21132 -0.28698
C   2.93305 -2.23881  0.73298
C   4.32228 -2.28865  1.45250
O   5.14171 -1.22533  0.86863
C   2.92836 -3.06348 -0.57952
C   2.88131 -4.58149 -0.31541
C   1.69515 -4.95965  0.59026
C   1.73042 -4.16305  1.90780
C   1.76194 -2.64458  1.64318
O   4.93713  2.09437 -0.17590
C   4.10269  2.97923 -0.99540
C   2.61021  2.63493 -0.66912
C   1.67876  2.77770 -1.88642
C   1.40394  4.25366 -2.23554
C   0.83536  5.01878 -1.02637
C   1.77864  4.90833  0.18546
C   2.07415  3.43787  0.54299
C  -0.22439  1.13826  4.34853
C   0.48865  2.48994  4.16093
C  -1.62557  1.35538  4.97731
C   0.61718  0.21158  5.26413
C  -4.47796 -0.73692 -0.31201
O  -5.30746 -0.37604 -1.13138
O  -4.76575 -0.92987  1.01373
C  -6.14115 -0.65474  1.37051
O  -3.13338 -3.33388 -0.37288
C  -2.86951 -4.58478  0.30672
H   0.82729 -2.33521  1.13645
H   1.81627 -2.07814  2.59047
H   2.61976 -4.46621  2.49705
H   0.85105 -4.40254  2.53115
H   0.75010 -4.73402  0.05798
H   1.69670 -6.04556  0.79506
H   2.82173 -5.11565 -1.28023
H   3.82455 -4.91695  0.16126
H   3.81664 -2.79589 -1.18037
H   2.04126 -2.75715 -1.16278
H   4.20683 -2.09131  2.53633
H   4.86441 -3.23287  1.30166
H   4.32454  2.78161 -2.06182
H   4.38256  4.01126 -0.74085
H   2.80609  3.37314  1.36968
H   1.15117  2.93959  0.88867
H   1.34465  5.41556  1.06572
H   2.72475  5.44251 -0.03762
H  -0.15400  4.59632 -0.76677
H   0.67048  6.08000 -1.28686
H   2.33717  4.74442 -2.58062
H   0.69977  4.29721 -3.08476
H   0.72735  2.26722 -1.63717
H   2.11109  2.23620 -2.74714
H   1.93927 -0.45199 -2.35675
H  -2.19186 -2.33236 -4.33589
H  -0.01732 -2.51308 -5.57672
H  -3.28091 -0.27112 -2.56699
H  -3.39453 -2.01487 -2.42515
H  -2.37267  0.26282  1.06145
H  -1.79254 -4.81380  0.28729
H  -3.20923 -4.53304  1.35317
H  -3.43569 -5.34177 -0.25196
H  -6.38820  0.39887  1.16501
H  -6.82756 -1.29781  0.79650
H  -6.21379 -0.86918  2.44551
H   0.61549  2.98013  5.14138
H   1.48407  2.35896  3.70716
H  -0.09219  3.16215  3.50937
H   0.74534  0.68646  6.25213
H   0.12475 -0.76303  5.40609
H   1.62168  0.03767  4.84067
H  -1.51701  1.84455  5.96071
H  -2.25057  2.00646  4.34224
H  -2.15180  0.39842  5.11781
H  -1.80980  1.42375 -2.55317
H  -2.56097  3.66315 -3.30957
H  -3.71805  5.21950 -1.71869
H  -4.15168  4.46710  0.63599
H  -3.46848  2.18954  1.36396
H  -1.20854 -1.16924  2.18266

103
VPh.OPiv
C   1.77139 -2.71226  1.64512
C   2.68396 -2.66567  0.40627
C   2.16665 -3.61390 -0.70577
C   1.93940 -5.04914 -0.19013
C   1.01924 -5.06869  1.04498
C   1.56742 -4.15132  2.15488
C   4.19365 -2.91383  0.74348
O   4.98195 -2.08737 -0.17716
C   4.15558 -1.03063 -0.44613
N   2.81954 -1.29090 -0.12194
C   1.97289 -0.23916 -0.35511
N   2.84381  0.67861 -0.90251
C   4.17483  0.24367 -0.92941
O   5.04200  1.20363 -1.37657
C   4.17222  2.21906 -1.97184
C   2.77619  2.11245 -1.26867
C   2.67996  2.98376  0.00814
C   2.54180  4.48405 -0.31577
C   1.34930  4.74681 -1.25358
C   1.46697  3.90945 -2.54018
C   1.60210  2.40726 -2.22173
Pd -0.02932 -0.01656  0.00772
O   0.26522  1.21696  1.78761
C   1.20653  1.08377  2.67639
C   0.95729  1.94257  3.97392
C   0.64183  3.40286  3.58381
C  -2.11224  0.35942  0.34134
C  -2.99457 -0.92954  0.48388
C  -4.40440 -0.75675 -0.14416
O  -5.08390  0.28453  0.42479
C  -6.33936  0.58755 -0.21409
H  -2.04669  0.84542  1.32336
C  -3.27934 -1.26263  1.97343
O  -3.41291 -0.16273  2.77035
C  -3.73597 -0.46880  4.14120
C  -2.34815 -2.21645 -0.12538
C  -1.68795 -2.01379 -1.47063
C  -0.58148 -1.11956 -1.58193
C   0.04422 -1.01757 -2.84779
C  -0.43263 -1.74623 -3.94296
C  -1.52690 -2.60870 -3.84949
C  -2.14577 -2.73195 -2.59318
F   0.20137 -1.61315 -5.15477
O  -3.41207 -2.40114  2.41246
O   2.22871  0.36476  2.60974
C  -0.26282  1.33739  4.70808
C   2.19593  1.89348  4.88749
O  -4.88269 -1.44385 -1.03825
H   0.79858 -2.27409  1.34095
H   2.16922 -2.03316  2.41774
H   2.52650 -4.56497  2.53258
H   0.87798 -4.13772  3.01829
H   0.01234 -4.71457  0.75143
H   0.89777 -6.10300  1.41837
H   1.51440 -5.66662 -1.00242
H   2.91098 -5.51671  0.07420
H   2.87923 -3.60733 -1.55158
H   1.21631 -3.19282 -1.08140
H   4.41197 -2.59359  1.78028
H   4.51522 -3.95526  0.59339
H   4.07552  2.01009 -3.05602
H   4.66417  3.19217 -1.82475
H   3.56005  2.78981  0.64726
H   1.79189  2.63705  0.56713
H   2.42735  5.05023  0.62675
H   3.47102  4.86460 -0.79031
H   0.40968  4.47061 -0.73876
H   1.27891  5.82321 -1.49953
H   2.34316  4.25583 -3.12821
H   0.57927  4.06157 -3.17901
H   0.67749  2.04101 -1.73192
H   1.72451  1.81883 -3.14948
H   0.91030 -0.36626 -2.99848
H  -3.01471 -3.39175 -2.48374
H  -1.87542 -3.15917 -4.72839
H  -3.10708 -3.01382 -0.17278
H  -1.57982 -2.53828  0.59962
H  -2.94390 -1.07966  4.60375
H  -3.81579  0.50389  4.64659
H  -4.68845 -1.02187  4.20444
H  -6.16299  0.93814 -1.24451
H  -6.99368 -0.29973 -0.24442
H  -6.79113  1.38767  0.38966
H  -0.50570  1.92039  5.61766
H  -1.14199  1.32978  4.04375
H  -0.05774  0.29648  5.01714
H   2.01338  2.45709  5.82276
H   2.45187  0.85258  5.14104
H   3.07589  2.32970  4.38509
H   0.41489  4.01119  4.48071
H   1.50165  3.87099  3.07054
H  -0.22156  3.43812  2.90135
C  -2.49142  1.40363 -0.66021
C  -2.98249  1.14597 -1.97061
C  -2.33076  2.77295 -0.30457
C  -3.29307  2.18994 -2.85593
C  -2.62775  3.81376 -1.19436
C  -3.11780  3.53384 -2.48344
H  -3.10247  0.11253 -2.30761
H  -1.95413  3.00343  0.69899
H  -3.66870  1.94420 -3.85718
H  -2.49132  4.85410 -0.87239
H  -3.36235  4.34498 -3.17903

87
VPh C  -1.62369 -1.21747 -1.68994
C  -0.47669 -0.41886 -1.45844
C   0.25982  0.08180 -2.54980
C  -0.16747 -0.20305 -3.85357
C  -1.30341 -0.97440 -4.11423
C  -2.02227 -1.47623 -3.01800
Pd  0.08521  0.05282  0.39899
C  -1.93678  0.42132  0.78433
C  -2.22868  1.81266  0.31412
F   0.55324  0.29272 -4.90005
C  -2.38774 -1.80515 -0.52767
C  -2.94040 -0.73123  0.47887
C  -3.22291 -1.50198  1.79400
O  -2.60586 -1.41416  2.84650
C   2.15225 -0.15519  0.36491
N   2.93246 -1.28777  0.43863
C   4.30452 -1.03631  0.42989
C   4.42951  0.32528  0.37701
N   3.12612  0.82069  0.31792
C   2.68686 -2.74958  0.37581
C   4.11714 -3.23043  0.80354
O   5.06118 -2.16756  0.44245
C   2.32705 -3.16423 -1.07332
C   1.98586 -4.66352 -1.18276
C   0.87645 -5.06338 -0.19276
C   1.26024 -4.68228  1.24937
C   1.58816 -3.18067  1.36612
O   5.37701  1.30180  0.41734
C   4.65625  2.52036  0.03522
C   3.14700  2.30286  0.39962
C   2.18740  2.95038 -0.61614
C   2.14889  4.48567 -0.47801
C   1.78375  4.90996  0.95641
C   2.75204  4.28912  1.98010
C   2.81140  2.75475  1.84415
C  -4.29489 -0.21086 -0.04910
O  -4.75902 -0.40889 -1.16298
O  -4.92208  0.53035  0.90841
C  -6.16203  1.13806  0.47917
O  -4.25021 -2.38205  1.60915
C  -4.57793 -3.18185  2.76915
H   0.68784 -2.57367  1.13922
H   1.89611 -2.91725  2.39471
H   2.13366 -5.28647  1.56950
H   0.44283 -4.93096  1.94905
H  -0.06109 -4.54296 -0.46935
H   0.67100 -6.14671 -0.26212
H   1.68395 -4.89203 -2.22003
H   2.88919 -5.27571 -0.98522
H   3.16371 -2.89889 -1.74546
H   1.45695 -2.55730 -1.38379
H   4.16748 -3.38302  1.89867
H   4.44713 -4.14238  0.28584
H   4.77530  2.66909 -1.05496
H   5.12498  3.35405  0.57715
H   3.54857  2.32007  2.54415
H   1.82537  2.32291  2.09988
H   2.45384  4.55137  3.01087
H   3.76400  4.71931  1.83770
H   0.75072  4.57731  1.17459
H   1.78980  6.01129  1.04390
H   3.13322  4.91606 -0.75427
H   1.41878  4.89358 -1.19811
H   1.17683  2.53110 -0.43760
H   2.48194  2.65199 -1.63888
H   1.15446  0.69298 -2.40842
H  -2.92280 -2.07485 -3.19380
H  -1.61058 -1.16879 -5.14516
H  -3.22705 -2.42602 -0.87871
H  -1.70298 -2.45795  0.04672
H  -1.79986  0.44012  1.88664
H  -3.71817 -3.80184  3.07029
H  -4.86359 -2.53699  3.61543
H  -5.42172 -3.81342  2.45959
H  -5.96835  1.86195 -0.32850
H  -6.86609  0.37243  0.11589
H  -6.56082  1.64822  1.36645
C  -2.64188  2.13841 -1.00525
C  -2.86166  3.46905 -1.38785
C  -2.66997  4.52292 -0.47652
C  -2.26148  4.22340  0.83374
C  -2.05163  2.89127  1.22065
H  -2.77813  1.33936 -1.73932
H  -3.18033  3.68492 -2.41402
H  -2.84454  5.56016 -0.78158
H  -2.12532  5.02818  1.56548
H  -1.76183  2.66675  2.25482

87
TS(VPh-VIPh)
C  -1.63910 -2.18483  0.41683
C  -1.05350 -1.34681 -0.56503
C  -0.87048 -1.83642 -1.88047
C  -1.17450 -3.17703 -2.14398
C  -1.70714 -4.03812 -1.17514
C  -1.95546 -3.51814  0.10790
Pd  0.24114  0.16177 -0.08962
C  -1.94940  0.41066 -0.02206
C  -2.82771  0.65164 -1.22122
F  -0.95068 -3.66252 -3.39824
C  -1.97934 -1.50043  1.71370
C  -2.55768 -0.09006  1.33308
C  -2.21876  0.92136  2.45616
O  -1.59720  1.96912  2.35091
C   2.28026  0.29895 -0.01462
N   3.24728 -0.63192  0.29490
C   4.55186 -0.13227  0.24531
C   4.43015  1.19096 -0.07191
N   3.06203  1.41134 -0.24229
C   3.27939 -2.10101  0.49912
C   4.75882 -2.22243  1.00567
O   5.50298 -1.08125  0.46683
C   3.04435 -2.82759 -0.84895
C   3.01392 -4.36054 -0.68800
C   1.98690 -4.79723  0.37303
C   2.24663 -4.09181  1.71741
C   2.25527 -2.55828  1.55477
O   5.17911  2.32046 -0.21734
C   4.26722  3.28291 -0.84071
C   2.80499  2.85321 -0.46933
C   1.80815  3.07635 -1.62264
C   1.45662  4.56561 -1.80729
C   0.92505  5.18465 -0.50096
C   1.93316  4.99597  0.64746
C   2.29716  3.51068  0.83908
C  -4.10229 -0.18441  1.27659
O  -4.75870 -1.21502  1.28615
O  -4.64693  1.06110  1.21202
C  -6.08633  1.08291  1.05971
O  -2.71056  0.46214  3.64277
C  -2.45690  1.32488  4.77684
H   1.25998 -2.20731  1.22039
H   2.46954 -2.05352  2.51485
H   3.21583 -4.43387  2.13524
H   1.47713 -4.37464  2.45750
H   0.96838 -4.54359  0.02170
H   2.01591 -5.89408  0.50452
H   2.78499 -4.82349 -1.66418
H   4.01904 -4.73201 -0.40192
H   3.82431 -2.51958 -1.56961
H   2.07395 -2.47405 -1.24373
H   4.79698 -2.17370  2.11093
H   5.26872 -3.13215  0.65750
H   4.41609  3.24664 -1.93702
H   4.54212  4.27814 -0.46234
H   3.06180  3.38725  1.62805
H   1.40240  2.94621  1.16312
H   1.52602  5.39588  1.59295
H   2.84669  5.58695  0.43278
H  -0.03032  4.69568 -0.22810
H   0.70346  6.25726 -0.64621
H   2.35296  5.12681 -2.14200
H   0.71264  4.66680 -2.61728
H   0.89405  2.49362 -1.38242
H   2.21929  2.64196 -2.55215
H  -0.48989 -1.20283 -2.68552
H  -2.42915 -4.15204  0.86609
H  -1.95634 -5.06886 -1.43994
H  -2.71031 -2.06422  2.31285
H  -1.07023 -1.35047  2.32576
H  -1.45087  1.38628  0.21293
H  -1.37365  1.43663  4.94387
H  -2.89654  2.32116  4.61028
H  -2.93202  0.82778  5.63336
H  -6.36620  0.64844  0.08675
H  -6.57110  0.51041  1.86608
H  -6.36866  2.14325  1.10403
C  -3.76323 -0.29327 -1.70782
C  -4.55822 -0.00802 -2.82821
C  -4.42607  1.21558 -3.50582
C  -3.49094  2.15676 -3.04623
C  -2.70828  1.87672 -1.91670
H  -3.86353 -1.26153 -1.20912
H  -5.27505 -0.75679 -3.18290
H  -5.04240  1.43081 -4.38515
H  -3.37514  3.11586 -3.56310
H  -1.98956  2.62137 -1.55472

87
VIPh
C  -1.31000 -2.39235 -0.06728
C  -1.34993 -1.12039 -0.72093
C  -0.78574 -0.97173 -2.02999
C  -0.20921 -2.13946 -2.61277
C  -0.20143 -3.38564 -1.99138
C  -0.76247 -3.50922 -0.69614
Pd  0.73770 -0.24692 -0.63107
C  -2.28633 -0.15177  0.01668
C  -3.26577  0.62240 -0.85738
F   0.29278 -2.02890 -3.87282
C  -2.01457 -2.32370  1.26773
C  -2.94158 -1.06429  1.15247
C  -3.01651 -0.29869  2.48130
O  -2.66956  0.85841  2.67719
C   2.43994  0.58752  0.05598
N   3.58827 -0.02834  0.50904
C   4.61147  0.85361  0.85837
C   4.09998  2.10624  0.66052
N   2.80953  1.91151  0.16520
C   4.08368 -1.42357  0.55056
C   5.37200 -1.17613  1.40964
O   5.76496  0.22385  1.22124
C   4.39912 -1.90718 -0.88768
C   4.83085 -3.38564 -0.93129
C   3.78949 -4.29446 -0.25280
C   3.51991 -3.83514  1.19223
C   3.07272 -2.36108  1.23755
O   4.42063  3.42096  0.82495
C   3.38449  4.14262  0.08029
C   2.12205  3.21398  0.00925
C   1.38743  3.30409 -1.34183
C   0.58784  4.61380 -1.48289
C  -0.39924  4.79772 -0.31525
C   0.33086  4.73933  1.03931
C   1.14260  3.43779  1.18867
C  -4.35008 -1.51645  0.72665
O  -4.60135 -2.54213  0.11034
O  -5.28607 -0.59930  1.09023
C  -6.62586 -0.88489  0.62080
O  -3.49670 -1.11468  3.46184
C  -3.60274 -0.49271  4.76444
H   2.10588 -2.23504  0.70632
H   2.90973 -2.02287  2.27753
H   4.43789 -3.97418  1.79970
H   2.74376 -4.46590  1.66129
H   2.84293 -4.25337 -0.82596
H   4.12868 -5.34611 -0.26630
H   4.98892 -3.68892 -1.98170
H   5.81032 -3.51179 -0.42621
H   5.17323 -1.25325 -1.33005
H   3.47492 -1.76606 -1.47983
H   5.15997 -1.33721  2.48414
H   6.22910 -1.79422  1.10480
H   3.76871  4.35476 -0.93594
H   3.20546  5.08786  0.61311
H   1.70788  3.42889  2.13886
H   0.45969  2.56779  1.20960
H  -0.38794  4.81839  1.87425
H   1.00225  5.61755  1.12966
H  -1.15951  3.99381 -0.35697
H  -0.94225  5.75472 -0.41776
H   1.28077  5.47956 -1.51887
H   0.05025  4.61085 -2.44773
H   0.70964  2.42628 -1.39820
H   2.11792  3.18902 -2.16350
H  -1.01660 -0.11736 -2.67473
H  -0.78347 -4.48888 -0.20692
H   0.21886 -4.24596 -2.51893
H  -2.60376 -3.22674  1.49097
H  -1.29092 -2.17937  2.09093
H  -1.68478  0.59405  0.56619
H  -2.61554 -0.14854  5.11205
H  -4.28654  0.37012  4.72509
H  -3.99873 -1.27239  5.42908
H  -6.65627 -0.83727 -0.47924
H  -6.94687 -1.88549  0.95024
H  -7.26108 -0.10340  1.05866
C  -3.88137  0.04231 -1.98748
C  -4.78765  0.78042 -2.76652
C  -5.09401  2.10911 -2.42932
C  -4.49255  2.69318 -1.30253
C  -3.58788  1.95466 -0.52436
H  -3.65031 -0.99312 -2.25710
H  -5.25033  0.31566 -3.64406
H  -5.79533  2.68563 -3.04202
H  -4.72737  3.72738 -1.02811
H  -3.13512  2.39904  0.36866

103
TS(IVPh-VIPh).OPiv
C  -1.76454  2.76669  1.64060
C  -2.65998  2.80047  0.38991
C  -2.09079  3.75332 -0.69154
C  -1.80000  5.16413 -0.14133
C  -0.89342  5.11064  1.10259
C  -1.47710  4.18116  2.18406
C  -4.15577  3.12288  0.71641
O  -4.97092  2.40155 -0.26379
C  -4.20316  1.31377 -0.58120
N  -2.86582  1.44888 -0.18230
C  -2.05895  0.38012 -0.53124
N  -2.98547 -0.42362 -1.17182
C  -4.28345  0.10382 -1.19893
O  -5.19539 -0.74029 -1.77247
C  -4.36641 -1.74865 -2.43774
C  -3.02183 -1.82783 -1.64405
C  -3.11593 -2.79152 -0.43292
C  -3.08323 -4.27154 -0.86479
C  -1.85799 -4.58149 -1.74407
C  -1.79832 -3.64373 -2.96409
C  -1.81421 -2.16493 -2.53145
Pd -0.12239 -0.01111 -0.02565
O  -0.81456 -1.56645  1.66940
C  -0.52768 -1.11010  2.84171
C  -1.13228 -1.87973  4.07908
C   0.03777 -2.29883  4.99750
C   1.23544  1.03846 -1.16087
C   1.25416  2.45081 -0.92651
C   1.52934  3.32842 -1.97230
C   1.88557  2.91058 -3.26143
C   2.01503  1.51910 -3.45998
C   1.71179  0.60387 -2.44520
C   2.00186 -0.86946 -2.51123
C   2.55056 -1.27905 -1.09517
C   1.93036 -2.64469 -0.68672
O   2.06387 -2.89213  0.63794
C   1.35734 -4.04758  1.14323
F   1.43875  4.68226 -1.72181
C   2.16390 -0.17835 -0.02833
C   4.08657 -1.49319 -1.18997
O   4.60968 -1.91454 -0.00537
C   6.04914 -1.99609  0.01324
O   4.77306 -1.31609 -2.18945
O   0.17732 -0.09781  3.10159
C  -2.03564 -0.88116  4.84038
C  -1.95355 -3.11313  3.66467
O   1.40119 -3.42592 -1.47421
H  -0.82312  2.24977  1.36874
H  -2.23332  2.13259  2.41377
H  -2.41211  4.62952  2.58218
H  -0.78455  4.10273  3.04097
H   0.10347  4.74744  0.79363
H  -0.74517  6.12762  1.51213
H  -1.32260  5.76690 -0.93403
H  -2.74943  5.67884  0.11609
H  -2.79921  3.80001 -1.53967
H  -1.15524  3.30488 -1.06982
H  -4.41709  2.76078  1.73055
H  -4.40819  4.18940  0.62339
H  -4.18319 -1.42408 -3.48156
H  -4.93701 -2.68907 -2.43413
H  -4.04542 -2.56990  0.12515
H  -2.27341 -2.56367  0.24760
H  -3.08753 -4.91200  0.03631
H  -4.00749 -4.52810 -1.42496
H  -0.93054 -4.44117 -1.15966
H  -1.87720 -5.63796 -2.07267
H  -2.65415 -3.85409 -3.64028
H  -0.88032 -3.83714 -3.54577
H  -0.90696 -1.93612 -1.93821
H  -1.79995 -1.48843 -3.40599
H   1.03715  2.85589  0.06516
H   2.38692  1.14585 -4.42330
H   2.11314  3.64091 -4.04191
H   1.09582 -1.46876 -2.70049
H   2.73630 -1.11846 -3.29384
H   1.69364 -0.69703  0.83697
C   3.21472  0.70718  0.57779
H   6.41980 -2.63252 -0.80702
H   6.48326 -0.98755 -0.08810
H   6.30491 -2.42582  0.99194
H   0.32071 -3.73901  1.35963
H   1.38342 -4.86968  0.41114
H   1.87363 -4.32770  2.07291
H  -2.39355 -3.60623  4.55379
H  -2.77075 -2.83173  2.98078
H  -1.32719 -3.85484  3.14048
H  -2.42726 -1.32888  5.77431
H  -1.45972  0.02444  5.08975
H  -2.90004 -0.57924  4.22124
H  -0.33315 -2.74886  5.93870
H   0.68679 -3.04267  4.50032
H   0.65459 -1.41789  5.23648
C   4.24502  1.31355 -0.18139
C   5.20434  2.13265  0.43485
C   5.13826  2.39508  1.81364
C   4.09426  1.83185  2.56823
C   3.14460  0.99564  1.96144
H   4.28481  1.15412 -1.26367
H   5.99611  2.58605 -0.17385
H   5.88440  3.04113  2.29130
H   4.01976  2.03896  3.64267
H   2.31790  0.56903  2.54529

103
VIPh.OPiv
C  -3.25122  2.59476  1.78462
C  -3.53749  2.57296  0.27126
C  -2.42686  3.31967 -0.50978
C  -2.15696  4.73461  0.03524
C  -1.84961  4.70310  1.54352
C  -2.98783  4.01481  2.31967
C  -4.97874  3.06955 -0.09062
O  -5.45359  2.26256 -1.21621
C  -4.74376  1.09333 -1.11275
N  -3.66052  1.19114 -0.23020
C  -2.85540  0.05559 -0.17499
N  -3.54409 -0.75389 -1.07462
C  -4.68716 -0.16516 -1.63029
O  -5.38335 -1.02060 -2.44531
C  -4.44797 -2.12321 -2.68335
C  -3.46215 -2.17408 -1.46749
C  -3.97972 -3.06935 -0.31235
C  -3.81694 -4.57289 -0.60642
C  -2.35838 -4.91787 -0.96030
C  -1.86264 -4.06732 -2.14452
C  -2.02607 -2.56329 -1.86131
Pd -1.25898 -0.29532  0.85232
O   0.56378 -0.65938  1.87187
C   0.95044 -1.20468  2.98378
C  -0.13803 -1.52763  4.07296
C   0.54411 -2.07010  5.34428
C   2.52376  1.80020 -0.74414
C   2.92545  3.05824 -0.27601
C   2.36276  4.18804 -0.88455
C   1.42887  4.10147 -1.92361
C   1.02903  2.82746 -2.37241
C   1.57895  1.68237 -1.78397
C   1.28247  0.22771 -2.05814
C   2.50632 -0.52358 -1.44542
C   2.11369 -1.94935 -1.02142
O   2.70123 -2.30043  0.13665
C   2.30738 -3.56051  0.72188
F   2.75232  5.42725 -0.45662
C   2.95176  0.42944 -0.23577
C   3.62999 -0.60842 -2.49125
O   4.44979 -1.67357 -2.24990
C   5.59345 -1.76319 -3.12356
O   3.80826  0.17469 -3.41580
O   2.14831 -1.49051  3.24610
C  -0.92583 -0.24097  4.40805
C  -1.11528 -2.58686  3.51202
O   1.36462 -2.66500 -1.68123
H  -2.36266  1.94355  1.93849
H  -4.08936  2.11173  2.32079
H  -3.90829  4.63215  2.24306
H  -2.74319  3.95940  3.39616
H  -0.90995  4.14201  1.70760
H  -1.68365  5.72766  1.92590
H  -1.31445  5.18279 -0.52160
H  -3.03512  5.39023 -0.14502
H  -2.69792  3.35169 -1.58178
H  -1.51250  2.70242 -0.42363
H  -5.66417  2.91874  0.76730
H  -5.01438  4.12238 -0.41052
H  -3.89153 -1.91979 -3.61970
H  -5.05062 -3.03669 -2.80263
H  -5.03562 -2.81603 -0.10035
H  -3.39017 -2.79142  0.58223
H  -4.15742 -5.15860  0.26774
H  -4.47585 -4.86978 -1.44950
H  -1.71696 -4.71570 -0.08096
H  -2.26072 -5.99617 -1.18803
H  -2.42436 -4.35443 -3.05912
H  -0.79679 -4.26747 -2.34726
H  -1.37138 -2.25705 -1.01738
H  -1.70676 -1.95930 -2.72973
H   3.66270  3.17133  0.52377
H   0.30176  2.74137 -3.18735
H   1.03881  5.01888 -2.37402
H   0.36887 -0.07367 -1.49743
H   1.13780 -0.00902 -3.12396
H   2.27576  0.14191  0.60050
C   4.38761  0.33668  0.26090
H   5.28605 -1.70264 -4.17999
H   6.29998 -0.94498 -2.90634
H   6.05728 -2.73475 -2.90251
H   1.27318 -3.80202  0.43464
H   2.98462 -4.35843  0.36943
H   2.39715 -3.40136  1.80556
H  -1.90514 -2.81848  4.25302
H  -1.59480 -2.20583  2.58759
H  -0.58624 -3.52784  3.27216
H  -1.71073 -0.45083  5.16060
H  -0.25837  0.53920  4.81769
H  -1.40687  0.15396  3.49331
H  -0.21314 -2.30679  6.11677
H   1.12200 -2.98231  5.12367
H   1.25113 -1.33276  5.75932
C   5.45783  0.90764 -0.46394
C   6.77466  0.82820  0.01719
C   7.03970  0.18597  1.23850
C   5.97781 -0.36939  1.97134
C   4.65901 -0.29763  1.49215
H   5.25351  1.42521 -1.40813
H   7.59232  1.27977 -0.55755
H   8.06640  0.12870  1.61962
H   6.17280 -0.86182  2.93125
H   3.82662 -0.73043  2.06924

98
IIIOMe
C   0.98220 -1.96379 -0.52989
C  -0.17629 -1.34791 -1.07987
C  -0.93732 -2.05789 -2.03930
C  -0.59582 -3.36858 -2.38385
C   0.48995 -4.02700 -1.80092
C   1.26944 -3.30314 -0.88891
Pd -0.92710  0.47115 -0.72033
O  -1.77227  2.51019 -1.13543
C  -1.47816  2.32937 -2.37409
C  -1.90324  3.36470 -3.42798
F  -1.37856 -4.03719 -3.28048
C   1.93252 -1.23462  0.40333
C   3.30519 -0.84422 -0.24682
C   4.11271 -2.08691 -0.66996
O   4.46799 -2.35986 -1.80576
C  -1.27490  0.09805  1.19839
N  -2.08022 -0.82679  1.82955
C  -2.14926 -0.63124  3.21508
C  -1.36973  0.45338  3.48655
N  -0.83378  0.86150  2.26177
C  -2.94708 -1.98668  1.45969
C  -3.79406 -2.05383  2.77776
O  -2.95479 -1.52540  3.85043
C  -2.10612 -3.27187  1.26177
C  -2.98028 -4.47510  0.84813
C  -3.84982 -4.15943 -0.38383
C  -4.69900 -2.89473 -0.15378
C  -3.82235 -1.68437  0.22987
O  -1.02566  1.25509  4.52825
C   0.04775  2.09682  3.98800
C  -0.19983  2.20444  2.44973
C   1.09891  2.37053  1.64901
C   1.67999  3.79258  1.78681
C   0.65072  4.86837  1.39584
C  -0.63358  4.72425  2.23252
C  -1.23247  3.30891  2.10265
O  -0.86815  1.24772 -2.72858
C   4.14793 -0.08443  0.80439
O   3.78122  0.24821  1.92204
C   3.14232  0.04781 -1.49857
O   2.69906  1.33398 -1.07250
C   2.51003  2.20780 -2.18437
O   5.39452  0.16859  0.31659
C   6.26055  0.89480  1.22018
O   4.39504 -2.86864  0.41669
C   5.18456 -4.04447  0.11552
H  -3.15209 -1.42398 -0.60807
H  -4.44077 -0.79081  0.43260
H  -5.44345 -3.08929  0.64511
H  -5.28097 -2.64804 -1.05947
H  -3.19921 -4.01092 -1.26525
H  -4.50429 -5.01889 -0.61635
H  -2.32492 -5.34083  0.64739
H  -3.63623 -4.77834  1.68915
H  -1.55642 -3.48960  2.19589
H  -1.35576 -3.07366  0.47928
H  -4.69959 -1.42178  2.69283
H  -4.07834 -3.07619  3.06293
H   1.01727  1.60570  4.19487
H  -0.00691  3.06160  4.51118
H  -2.11764  3.19633  2.75598
H  -1.56270  3.14535  1.06192
H  -1.39006  5.46573  1.91921
H  -0.40571  4.95101  3.29395
H   0.39623  4.75598  0.32424
H   1.08027  5.87909  1.52041
H   2.01576  3.96674  2.82955
H   2.58423  3.86652  1.15774
H   0.87649  2.16397  0.58483
H   1.83877  1.61628  1.96640
H  -1.80287 -1.59998 -2.52805
H   2.12629 -3.80039 -0.42098
H   0.71691 -5.06311 -2.06498
H   1.46337 -0.30028  0.74225
H   2.15335 -1.83981  1.29889
H   2.40990 -0.42045 -2.18663
H   4.11373  0.12283 -2.02532
H   4.64641 -4.70453 -0.58382
H   6.14594 -3.75744 -0.33922
H   5.34218 -4.54567  1.08001
H   7.21758  0.99480  0.69064
H   5.83621  1.88587  1.44653
H   6.39071  0.33915  2.16250
H   2.22116  3.18856 -1.77494
H   3.44601  2.32426 -2.77100
H   1.70334  1.84290 -2.85003
C  -1.62569  4.78633 -2.88832
C  -1.15451  3.13190 -4.75528
C  -3.43057  3.18371 -3.64363
H  -1.32892  2.11478 -5.13918
H  -1.49902  3.85807 -5.51253
H  -0.06616  3.25996 -4.62973
H  -1.99016  5.54121 -3.60700
H  -2.13151  4.94522 -1.92333
H  -0.54434  4.95347 -2.74165
H  -3.98067  3.33177 -2.69997
H  -3.79556  3.92052 -4.38082
H  -3.66020  2.17460 -4.02662

98
TS(IIIOMe-IVOMe)1
C   3.47487  2.39416 -1.24984
C   3.35947  0.99606 -1.91028
C   2.27707  0.97556 -3.00425
C   2.47569  2.10393 -4.03632
C   2.54555  3.48380 -3.35668
C   3.65767  3.51497 -2.29250
C   4.74341  0.45568 -2.40151
O   5.37978 -0.19022 -1.24890
C   4.33681 -0.60069 -0.47711
N   3.11517 -0.03108 -0.85945
C   2.08734 -0.37066 -0.01762
N   2.70214 -1.19511  0.88496
C   4.06887 -1.35938  0.62633
O   4.67900 -2.20147  1.50273
C   3.73588 -2.30186  2.62069
C   2.30072 -2.03999  2.04433
C   1.39928 -1.26669  3.02588
C   0.92197 -2.15716  4.19050
C   0.21401 -3.42345  3.67469
C   1.12894 -4.21610  2.72327
C   1.62038 -3.34137  1.55235
Pd  0.23182  0.25384 -0.03968
O   0.79684  2.16232  0.78415
C  -0.03830  2.32885  1.77451
C   0.11033  3.60682  2.64068
C  -0.38075 -1.46452 -0.90112
C  -1.68740 -1.95606 -0.59899
C  -2.14861 -3.13138 -1.23411
C  -1.37244 -3.83504 -2.16533
C  -0.10402 -3.32985 -2.45824
C   0.39870 -2.18001 -1.83972
C  -2.62551 -1.24499  0.36320
C  -3.48717 -0.11734 -0.30349
C  -4.36403 -0.69627 -1.43302
O  -5.23912 -1.61717 -0.93148
C  -6.11559 -2.20489 -1.92173
F   0.68028 -3.98515 -3.36039
C  -2.54013  0.94497 -0.90790
O  -3.17135  2.19647 -1.04394
C  -2.40881  3.08993 -1.85175
C  -4.39434  0.49749  0.79028
O  -5.46909  1.11995  0.23629
C  -6.35155  1.75042  1.19331
O  -4.19139  0.42633  1.99149
O  -0.94107  1.49329  2.04472
O  -4.28678 -0.41481 -2.61862
H   0.52543 -0.88188  2.46518
H   1.94188 -0.37938  3.39912
H   1.78392 -2.44939  4.82474
H   0.24697 -1.57006  4.83694
H  -0.70671 -3.12854  3.13522
H  -0.10269 -4.05871  4.52121
H   0.60232 -5.09790  2.31755
H   1.99329 -4.61266  3.29371
H   2.32501 -3.89962  0.90897
H   0.76360 -3.05295  0.91822
H   4.00136 -1.53354  3.37172
H   3.85703 -3.30489  3.05309
H   4.60952 -0.30116 -3.19821
H   5.42650  1.24510 -2.74470
H   4.31928  2.38288 -0.53605
H   2.55652  2.56690 -0.65949
H   3.67454  4.48997 -1.77436
H   4.64261  3.41841 -2.79304
H   1.57323  3.70049 -2.87320
H   2.71031  4.27451 -4.11046
H   3.40734  1.92962 -4.61189
H   1.65151  2.07086 -4.77055
H   1.29665  1.09118 -2.50041
H   2.26393 -0.01349 -3.49682
H   1.40901 -1.85807 -2.10459
H  -3.14816 -3.50486 -0.98125
H  -1.73047 -4.74718 -2.64999
H  -3.32059 -1.96881  0.81821
H  -2.07409 -0.75985  1.18773
H  -2.16942  0.57248 -1.88081
H  -1.66974  1.05917 -0.18351
H  -5.81410  2.53050  1.75539
H  -7.16213  2.19066  0.59692
H  -6.74743  1.00784  1.90471
H  -5.53061 -2.72132 -2.69939
H  -6.74584 -2.91579 -1.37017
H  -6.73233 -1.42701 -2.39947
H  -2.97019  4.03549 -1.89919
H  -1.40893  3.28167 -1.41068
H  -2.27809  2.69069 -2.87860
C   0.44839  3.15046  4.08201
C   1.21353  4.54097  2.10900
C  -1.25485  4.33619  2.64637
H   0.49934  4.02287  4.75795
H  -0.32205  2.45758  4.45591
H   1.42591  2.63718  4.11850
H   1.29370  5.43694  2.75104
H   2.19342  4.03646  2.09550
H   0.99430  4.87443  1.08113
H  -1.22013  5.20974  3.32193
H  -1.51706  4.69871  1.63681
H  -2.05162  3.65483  2.98293

98
Int(IIIOMe-IVOMe)
C   3.61537  2.03740 -1.35308
C   3.42460  0.59449 -1.88783
C   2.39531  0.54796 -3.03100
C   2.72329  1.55831 -4.14907
C   2.86659  2.98727 -3.59433
C   3.93009  3.03846 -2.48259
C   4.78450 -0.08604 -2.25556
O   5.32143 -0.65582 -1.01590
C   4.21843 -0.91678 -0.26278
N   3.05821 -0.30903 -0.75960
C   1.97362 -0.49605  0.05923
N   2.48929 -1.26195  1.06813
C   3.85052 -1.54058  0.89513
O   4.36264 -2.33085  1.87546
C   3.36713 -2.26385  2.94991
C   1.97989 -1.95559  2.28498
C   1.10762 -1.02299  3.14644
C   0.51670 -1.75576  4.36724
C  -0.26857 -3.01056  3.94359
C   0.61606 -3.96010  3.11497
C   1.21986 -3.24538  1.88923
Pd  0.15845  0.21930 -0.15197
O   0.79661  2.17708  0.45037
C   0.18624  2.50845  1.56292
C   0.55009  3.89246  2.17551
C  -0.49850 -1.55350 -0.87660
C  -1.81594 -2.00083 -0.55328
C  -2.30677 -3.19142 -1.13489
C  -1.54405 -3.96040 -2.02506
C  -0.25913 -3.50667 -2.32877
C   0.26848 -2.33843 -1.76735
C  -2.73154 -1.23552  0.38790
C  -3.45182 -0.00870 -0.26683
C  -4.30384 -0.45890 -1.46958
O  -5.27979 -1.32197 -1.06586
C  -6.13010 -1.80103 -2.13496
F   0.51499 -4.22876 -3.18729
C  -2.38000  0.98816 -0.76519
O  -2.89299  2.28887 -0.92319
C  -2.06502  3.09617 -1.76366
C  -4.34273  0.65218  0.81154
O  -5.35902  1.35259  0.24506
C  -6.20818  2.04379  1.19178
O  -4.16156  0.55916  2.01539
O  -0.65171  1.77958  2.14238
O  -4.12451 -0.13512 -2.63355
H   0.29061 -0.61981  2.51819
H   1.70564 -0.14861  3.45992
H   1.32672 -2.04763  5.06696
H  -0.13476 -1.05764  4.92047
H  -1.14231 -2.70228  3.33755
H  -0.66656 -3.53373  4.83152
H   0.03749 -4.83607  2.77205
H   1.42422 -4.36181  3.75943
H   1.90285 -3.91569  1.33560
H   0.41342 -2.95921  1.19108
H   3.65678 -1.45163  3.64335
H   3.39528 -3.22974  3.47346
H   4.62959 -0.90746 -2.98140
H   5.53749  0.61656 -2.63881
H   4.42331  2.03356 -0.59805
H   2.68528  2.33005 -0.83159
H   3.99809  4.05405 -2.05451
H   4.92594  2.82473 -2.92143
H   1.89328  3.31681 -3.18210
H   3.12343  3.68992 -4.40726
H   3.66358  1.26526 -4.65857
H   1.93176  1.51446 -4.91783
H   1.40355  0.77796 -2.59293
H   2.33246 -0.47864 -3.43474
H   1.28871 -2.05687 -2.03969
H  -3.31780 -3.52539 -0.87251
H  -1.92398 -4.88483 -2.46792
H  -3.51128 -1.90648  0.78224
H  -2.17743 -0.83782  1.25598
H  -1.96968  0.60113 -1.71640
H  -1.59811  1.02660  0.07410
H  -5.62119  2.77512  1.76933
H  -6.97052  2.54954  0.58409
H  -6.67374  1.32875  1.88887
H  -5.53473 -2.33490 -2.89250
H  -6.85008 -2.47799 -1.65533
H  -6.65010 -0.95922 -2.61923
H  -2.53864  4.08840 -1.81275
H  -1.04395  3.19502 -1.34489
H  -2.00333  2.66995 -2.78570
C   1.18793  3.62569  3.56150
C   1.52586  4.69087  1.29125
C  -0.76666  4.68250  2.36675
H   1.40069  4.57933  4.07741
H   0.50552  3.02908  4.18759
H   2.14086  3.07529  3.46289
H   1.75110  5.66681  1.75889
H   2.47569  4.14899  1.15198
H   1.09811  4.88030  0.29271
H  -0.57029  5.63856  2.88475
H  -1.23771  4.91349  1.39510
H  -1.48193  4.09290  2.96096

98
TS(IIIOMe-IVOMe)2
C   3.39406  2.53661 -0.99114
C   3.42799  1.12757 -1.63770
C   2.46828  1.03549 -2.83752
C   2.70573  2.16425 -3.86065
C   2.62326  3.55123 -3.19743
C   3.61646  3.65786 -2.02590
C   4.88562  0.66963 -1.97635
O   5.43375  0.06686 -0.75761
C   4.33881 -0.40730 -0.10089
N   3.13417  0.09550 -0.60648
C   2.03200 -0.31639  0.10400
N   2.60252 -1.11716  1.06045
C   3.99631 -1.19834  0.95786
O   4.55474 -2.01735  1.89098
C   3.49462 -2.19678  2.88686
C   2.12855 -2.02785  2.13804
C   1.04487 -1.36449  3.00782
C   0.49414 -2.32574  4.08009
C  -0.02948 -3.62922  3.44900
C   1.06477 -4.31309  2.60902
C   1.62795 -3.36324  1.53285
Pd  0.09835  0.20101 -0.16323
O   0.49069  2.15569  0.75931
C  -0.43878  2.44185  1.58631
C  -0.33141  3.69580  2.47577
C  -0.33343 -1.58036 -1.01747
C  -1.58462 -2.20899 -0.75094
C  -1.90587 -3.42259 -1.39562
C  -1.03156 -4.03695 -2.30542
C   0.18429 -3.40054 -2.56069
C   0.54452 -2.20166 -1.93239
C  -2.58777 -1.59737  0.20807
C  -3.22441 -0.26738 -0.30900
C  -4.09040 -0.56132 -1.55487
O  -5.11522 -1.40730 -1.23948
C  -5.97502 -1.74794 -2.35197
F   1.05997 -3.96784 -3.43949
C  -2.07812  0.72291 -0.68970
O  -2.53687  2.07010 -0.83925
C  -2.26022  2.62851 -2.12400
C  -4.12752  0.28802  0.81363
O  -5.05047  1.15552  0.31842
C  -5.91903  1.73612  1.31763
O  -4.04292 -0.00945  1.99659
O  -1.49832  1.71743  1.72005
O  -3.89202 -0.15071 -2.68971
H   0.22615 -1.04344  2.33401
H   1.45370 -0.44552  3.46603
H   1.28710 -2.56534  4.81776
H  -0.30790 -1.81699  4.64285
H  -0.89473 -3.39479  2.79931
H  -0.39749 -4.31449  4.23349
H   0.67045 -5.22022  2.11808
H   1.87783 -4.65790  3.27970
H   2.45478 -3.84151  0.97647
H   0.83981 -3.12396  0.79738
H   3.61173 -1.42053  3.66753
H   3.63317 -3.19387  3.32770
H   4.88026 -0.09637 -2.77569
H   5.55365  1.49681 -2.25442
H   4.15873  2.58229 -0.19379
H   2.41117  2.66009 -0.50231
H   3.52431  4.63722 -1.52372
H   4.65144  3.61497 -2.42185
H   1.59467  3.71217 -2.81962
H   2.81732  4.34471 -3.94127
H   3.70072  2.04130 -4.33451
H   1.96503  2.07591 -4.67482
H   1.43482  1.09719 -2.44057
H   2.56483  0.04359 -3.31488
H   1.52061 -1.77021 -2.16888
H  -2.86840 -3.90022 -1.17524
H  -1.27852 -4.97780 -2.80439
H  -3.40119 -2.31019  0.41930
H  -2.11404 -1.35338  1.17448
H  -1.73468  0.36610 -1.67719
H  -1.52741  1.00485  0.66991
H  -5.33052  2.30059  2.05798
H  -6.59340  2.40499  0.76569
H  -6.48937  0.95130  1.84066
H  -5.39862 -2.24127 -3.15072
H  -6.73204 -2.42922 -1.93976
H  -6.44952 -0.84298 -2.76421
H  -2.67951  3.64770 -2.12148
H  -1.16712  2.69645 -2.30930
H  -2.73159  2.03274 -2.92735
C  -0.48057  3.25343  3.95318
C   1.01736  4.40927  2.26665
C  -1.50150  4.64065  2.10039
H  -0.45837  4.13837  4.61312
H  -1.43101  2.71961  4.10798
H   0.34491  2.58530  4.25524
H   1.07364  5.29939  2.91752
H   1.86428  3.74776  2.51206
H   1.13858  4.73736  1.22171
H  -1.48237  5.53453  2.74847
H  -1.42345  4.97518  1.05204
H  -2.46914  4.13106  2.22585

98
IVOMe
C   3.66653  1.85634 -1.21113
C   3.51679  0.37301 -1.63116
C   2.59909  0.23480 -2.85958
C   3.03410  1.14912 -4.02259
C   3.13633  2.61977 -3.57967
C   4.09251  2.76363 -2.38196
C   4.90040 -0.33487 -1.81914
O   5.30692 -0.83281 -0.50346
C   4.12761 -1.04224  0.14822
N   3.03420 -0.42699 -0.47413
C   1.84793 -0.56251  0.21714
N   2.26510 -1.31543  1.29066
C   3.62862 -1.63004  1.27374
O   4.01354 -2.41200  2.32223
C   2.89168 -2.32429  3.26026
C   1.60827 -2.03729  2.41028
C   0.58428 -1.14929  3.13914
C  -0.16089 -1.91362  4.25148
C  -0.83159 -3.18794  3.70521
C   0.19603 -4.09545  3.00438
C   0.95012 -3.34102  1.89136
Pd -0.07884  0.11866 -0.30779
O   0.55486  2.17612  0.39618
C   0.14234  2.84774  1.36044
C   0.77659  4.18669  1.78155
C  -0.66027 -1.66509 -1.03075
C  -1.95785 -2.16891 -0.73137
C  -2.38882 -3.39891 -1.26638
C  -1.56176 -4.16472 -2.10408
C  -0.28958 -3.66223 -2.38607
C   0.16991 -2.44606 -1.86457
C  -2.85569 -1.37608  0.18978
C  -3.21214  0.03557 -0.38653
C  -4.32426 -0.06380 -1.46181
O  -5.31983 -0.92008 -1.08041
C  -6.39635 -1.04094 -2.03759
F   0.54375 -4.38513 -3.19189
C  -1.95257  0.73723 -1.00051
O  -2.16962  2.16258 -0.86130
C  -1.72537  2.90031 -1.99179
C  -3.69085  0.89526  0.78496
O  -4.90719  1.44736  0.59929
C  -5.36738  2.30406  1.67455
O  -3.04435  1.06205  1.82394
O  -0.87336  2.50664  2.14711
O  -4.33283  0.52129 -2.53541
H  -0.13634 -0.79095  2.37663
H   1.09305 -0.25415  3.54144
H   0.54593 -2.18780  5.06119
H  -0.91112 -1.24590  4.71069
H  -1.61705 -2.90113  2.97941
H  -1.33695 -3.73565  4.52109
H  -0.29919 -4.98153  2.56948
H   0.91203 -4.48395  3.75698
H   1.72706 -3.98225  1.43642
H   0.24884 -3.06295  1.08432
H   3.08685 -1.49326  3.96593
H   2.85442 -3.27678  3.80759
H   4.80649 -1.19624 -2.50850
H   5.69633  0.33784 -2.16927
H   4.39118  1.92177 -0.37809
H   2.68719  2.18354 -0.81943
H   4.13017  3.81183 -2.03497
H   5.12297  2.51299 -2.70576
H   2.13053  2.98164 -3.28918
H   3.47208  3.25285 -4.42071
H   4.01552  0.81663 -4.41784
H   2.31598  1.04164 -4.85458
H   1.56925  0.49024 -2.53591
H   2.57529 -0.82059 -3.18479
H   1.18554 -2.13009 -2.11464
H  -3.39124 -3.76913 -1.01848
H  -1.88408 -5.12067 -2.52540
H  -3.78488 -1.92506  0.41296
H  -2.32839 -1.18751  1.14114
H  -1.97276  0.49665 -2.07984
H  -1.41686  1.73979  1.79056
H  -4.65661  3.12896  1.83566
H  -6.34175  2.68584  1.34222
H  -5.47078  1.72862  2.60791
H  -6.01528 -1.39598 -3.00838
H  -7.09562 -1.76916 -1.60364
H  -6.89170 -0.06790 -2.18759
H  -1.95293  3.96201 -1.79849
H  -0.63125  2.79111 -2.14484
H  -2.25575  2.57669 -2.90969
C   1.25582  4.06570  3.25167
C   1.96404  4.53242  0.86622
C  -0.31018  5.28906  1.67965
H   1.69757  5.02389  3.57585
H   0.41952  3.82096  3.92457
H   2.02814  3.28416  3.35691
H   2.38649  5.50804  1.16190
H   2.76139  3.77595  0.94001
H   1.65169  4.59572 -0.18863
H   0.11729  6.25870  1.98863
H  -0.67696  5.39281  0.64423
H  -1.16903  5.06060  2.32928

97
VOMe.OPiv
C  -0.36911 -2.45142 -1.88833
C  -1.03374 -1.55394 -1.01789
C  -2.38752 -1.85585 -0.68285
C  -3.02354 -2.99021 -1.22102
C  -2.35929 -3.86348 -2.10061
C  -1.03188 -3.56633 -2.41365
Pd -0.16676  0.12643 -0.32659
C  -1.97883  1.04921 -0.84367
H  -1.83763  2.12756 -0.62955
C  -3.11413 -0.99164  0.32539
C  -3.21368  0.52939 -0.02673
C  -3.37322  1.29910  1.30407
O  -3.67600  0.78087  2.37557
F  -0.34850 -4.40642 -3.26268
C   1.63881 -0.78438  0.18064
N   2.85883 -0.77772 -0.46628
C   3.88133 -1.41797  0.24587
C   3.29001 -1.92124  1.36483
N   1.94816 -1.53287  1.28829
C   3.43398 -0.05973 -1.62444
C   4.80018 -0.82373 -1.69974
O   5.10730 -1.30463 -0.35473
C   2.58002 -0.24466 -2.89272
C   3.11480  0.57218 -4.08565
C   3.25092  2.06473 -3.73147
C   4.13902  2.25242 -2.48769
C   3.60313  1.44303 -1.29116
O   3.57385 -2.64352  2.49074
C   2.44247 -2.35275  3.37801
C   1.20816 -2.03979  2.46523
C   0.41616 -3.31762  2.08787
C  -0.41513 -3.85594  3.26997
C  -1.33572 -2.77049  3.85929
C  -0.53491 -1.51365  4.25131
C   0.27758 -0.96893  3.06142
O   0.50154  2.12761  0.23905
C   1.30188  2.43783  1.21568
O   1.93167  1.66167  1.96969
C   1.43072  3.99333  1.44196
C   0.09523  4.48189  2.05086
C   2.58895  4.29334  2.41130
C   1.66123  4.71089  0.09484
C  -4.48901  0.85771 -0.84781
O  -5.04400  1.94725 -0.91609
O  -4.95144 -0.24160 -1.51831
C  -6.04991  0.03681 -2.40359
O  -3.19304  2.64137  1.17500
C  -3.44948  3.38534  2.38256
H  -0.40548 -0.64972  2.24743
H   0.86777 -0.07272  3.31665
H   0.14085 -1.75708  5.09876
H  -1.21724 -0.72523  4.61521
H  -2.09441 -2.48839  3.10472
H  -1.88796 -3.16743  4.73203
H  -1.00633 -4.72779  2.93471
H   0.25954 -4.23213  4.06741
H   1.11865 -4.08756  1.71752
H  -0.24951 -3.05468  1.24544
H   2.69624 -1.46924  3.99460
H   2.30515 -3.23502  4.02077
H   4.71674 -1.69618 -2.37870
H   5.64096 -0.18839 -2.01672
H   4.25837  1.54768 -0.40830
H   2.60675  1.82049 -0.99805
H   4.19567  3.32070 -2.20986
H   5.17737  1.94353 -2.73133
H   2.24592  2.47846 -3.52162
H   3.65885  2.62967 -4.59068
H   4.10407  0.17930 -4.40127
H   2.44037  0.43774 -4.95072
H   1.54950  0.07651 -2.63882
H   2.52518 -1.31924 -3.14574
H   0.67822 -2.29694 -2.16490
H  -4.06664 -3.19676 -0.94895
H  -2.84563 -4.74629 -2.52659
H  -4.12081 -1.39276  0.53321
H  -2.56333 -1.03648  1.28072
O  -2.36637  0.92999 -2.23985
H  -2.76430  3.07532  3.18787
H  -3.28009  4.43844  2.11837
H  -4.48799  3.23023  2.72028
H  -5.75816  0.78626 -3.15789
H  -6.28973 -0.92213 -2.88555
H  -6.92192  0.42224 -1.84763
H   2.64816  5.37784  2.62636
H   2.45428  3.74539  3.35701
H   3.55536  3.97219  1.98599
H   1.69547  5.80907  0.23320
H   2.62006  4.40198 -0.36070
H   0.85364  4.46357 -0.61143
H   0.11066  5.57741  2.21217
H  -0.74100  4.23200  1.37819
H  -0.09059  3.99736  3.02634
C  -1.45613  1.58742 -3.09340
H  -0.44424  1.13107 -3.03021
H  -1.83917  1.49033 -4.12456
H  -1.35719  2.66836 -2.84302

81
VOMe
C  -2.14238  1.26286  1.34458
C  -0.86869  0.65778  1.51833
C  -0.14590  0.88031  2.70806
C  -0.69722  1.69484  3.70746
C  -1.94402  2.30736  3.56366
C  -2.65348  2.08153  2.37219
Pd -0.11316 -0.49370  0.07585
C  -2.00478 -1.32136  0.15854
O  -2.59681 -1.75403  1.37379
F   0.01281  1.89331  4.85615
C  -2.92948  1.10618  0.05510
C  -3.01584 -0.36352 -0.50836
C  -2.70281 -0.32923 -2.01246
O  -1.67217 -0.72222 -2.55021
C   1.87450  0.08899 -0.29112
N   2.42306  1.27302 -0.73389
C   3.80567  1.22650 -0.92673
C   4.17735 -0.05422 -0.62493
N   3.00490 -0.69921 -0.22895
C   1.94175  2.66617 -0.91232
C   3.17693  3.22411 -1.69886
O   4.33913  2.42026 -1.30566
C   1.76645  3.34659  0.46930
C   1.18716  4.77020  0.35094
C  -0.12991  4.77464 -0.44635
C   0.07084  4.14331 -1.83669
C   0.63697  2.71332 -1.72869
O   5.26572 -0.87483 -0.63402
C   4.83507 -2.05367  0.12222
C   3.27295 -2.13640  0.00745
C   2.60127 -2.63105  1.30274
C   2.78621 -4.14669  1.51283
C   2.28499 -4.94943  0.29779
C   2.98084 -4.48474 -0.99475
C   2.80773 -2.96927 -1.21489
C  -4.45611 -0.90695 -0.31412
O  -5.36715 -0.36038  0.28611
O  -4.57659 -2.12488 -0.92094
C  -5.87418 -2.74092 -0.76342
O  -3.72078  0.25602 -2.70354
C  -3.50877  0.36007 -4.13126
H  -0.08984  2.05296 -1.21643
H   0.81335  2.27363 -2.72737
H   0.75642  4.77840 -2.43436
H  -0.88317  4.11597 -2.39296
H  -0.89210  4.19651  0.11100
H  -0.51717  5.80473 -0.54470
H   1.03134  5.18233  1.36342
H   1.91766  5.44172 -0.14474
H   2.74032  3.35805  0.99288
H   1.08228  2.71703  1.06650
H   3.02942  3.11281 -2.79032
H   3.41432  4.27048 -1.45967
H   5.14002 -1.92326  1.17830
H   5.35551 -2.92067 -0.30954
H   3.35350 -2.63178 -2.11493
H   1.73836 -2.73863 -1.38311
H   2.58410 -5.02862 -1.87027
H   4.05885 -4.73801 -0.94090
H   1.19140 -4.80669  0.19438
H   2.45015 -6.03019  0.45600
H   3.85712 -4.37586  1.68782
H   2.25339 -4.45566  2.42937
H   1.52114 -2.38204  1.22857
H   2.99615 -2.05723  2.16084
H   0.83863  0.43325  2.87192
H  -3.63621  2.55025  2.24168
H  -2.34475  2.93375  4.36497
H  -3.95910  1.47514  0.18917
H  -2.46022  1.74119 -0.72092
H  -1.82588 -2.21024 -0.49814
H  -2.62339  0.97852 -4.34942
H  -3.36388 -0.63795 -4.57453
H  -4.41806  0.83249 -4.52674
H  -6.08487 -2.92643  0.30206
H  -6.66569 -2.09318 -1.17390
H  -5.81977 -3.68791 -1.31799
C  -1.80195 -2.69154  2.08142
H  -2.38534 -3.01364  2.95856
H  -1.56775 -3.58073  1.45496
H  -0.84990 -2.23091  2.41379

81
TS(VOMe-VIOMe)
C   2.01931  2.09459  0.48221
C   1.30628  1.54475 -0.61037
C   1.02374  2.36037 -1.73382
C   1.36843  3.71606 -1.68189
C   2.01899  4.29045 -0.58233
C   2.36067  3.45575  0.49544
Pd -0.05474  0.02415 -0.40018
C   2.12374 -0.29548 -0.62101
O   2.93860 -0.15612 -1.76287
F   1.05627  4.50902 -2.74747
C   2.46376  1.08569  1.50934
C   2.94669 -0.16314  0.69469
C   2.78958 -1.44612  1.53990
O   2.17164 -2.45966  1.24236
C  -2.03026 -0.37308 -0.04022
N  -3.02284  0.45116  0.43953
C  -4.27003 -0.16827  0.55443
C  -4.07544 -1.46422  0.16772
N  -2.73152 -1.54780 -0.20346
C  -3.14195  1.89738  0.74517
C  -4.55055  1.86672  1.43721
O  -5.25912  0.67950  0.95179
C  -3.13020  2.72000 -0.56758
C  -3.17946  4.23872 -0.30755
C  -2.05707  4.68618  0.64729
C  -2.10246  3.88766  1.96331
C  -2.02816  2.37076  1.69940
O  -4.73221 -2.65569  0.08231
C  -3.83373 -3.51164 -0.69649
C  -2.37893 -2.95288 -0.51796
C  -1.54128 -3.05266 -1.80729
C  -1.08043 -4.49574 -2.09237
C  -0.31191 -5.08682 -0.89554
C  -1.16398 -5.02771  0.38548
C  -1.63065 -3.58896  0.68098
C   4.45134  0.01029  0.36195
O   5.07220  1.05819  0.41621
O   5.00264 -1.18529  0.01343
C   6.39776 -1.11075 -0.36200
O   3.44026 -1.29025  2.72756
C   3.36839 -2.43400  3.61120
H  -1.05965  2.11459  1.22665
H  -2.08745  1.79571  2.64196
H  -3.03397  4.13291  2.51410
H  -1.26798  4.18293  2.62359
H  -1.07553  4.52477  0.16186
H  -2.13811  5.76902  0.85190
H  -3.10832  4.77498 -1.27050
H  -4.16197  4.51736  0.12528
H  -3.97281  2.39829 -1.20732
H  -2.19612  2.46135 -1.10013
H  -4.44250  1.78295  2.53559
H  -5.17702  2.73699  1.19326
H  -4.14039 -3.46523 -1.75919
H  -3.95919 -4.53702 -0.31948
H  -2.28322 -3.55714  1.57307
H  -0.75195 -2.95193  0.89404
H  -0.59251 -5.40891  1.25011
H  -2.04000 -5.69914  0.27562
H   0.61804 -4.50837 -0.73544
H  -0.01016 -6.12796 -1.10981
H  -1.95804 -5.13521 -2.31910
H  -0.45275 -4.50513 -3.00138
H  -0.66099 -2.39072 -1.67466
H  -2.12077 -2.64026 -2.65361
H   0.52364  1.97332 -2.62496
H   2.92946  3.86528  1.33774
H   2.28689  5.35001 -0.60086
H   3.27295  1.46088  2.15384
H   1.61938  0.77806  2.15376
H   1.64885 -1.30853 -0.62872
H   2.32285 -2.64636  3.88608
H   3.79780 -3.32477  3.12566
H   3.95287 -2.15447  4.49816
H   6.51925 -0.47703 -1.25484
H   6.99953 -0.68946  0.45910
H   6.69902 -2.14507 -0.57653
C   2.37157 -0.75055 -2.92771
H   3.07566 -0.56427 -3.75270
H   2.23469 -1.84403 -2.79703
H   1.38813 -0.29935 -3.16811

81
VIOMe
C   1.68063  2.03539  0.98186
C   1.45348  1.46074 -0.30733
C   0.55697  2.08203 -1.23342
C  -0.07102  3.28157 -0.78605
C   0.15832  3.85454  0.46061
C   1.05054  3.21822  1.35987
Pd -0.54971  0.43580 -0.28295
C   2.51130  0.40812 -0.63186
O   3.05664  0.65619 -1.92355
F  -0.90566  3.92037 -1.65802
C   2.75558  1.26497  1.71571
C   3.54950  0.54609  0.56992
C   4.08680 -0.81412  1.02383
O   3.81068 -1.90572  0.54136
C  -2.15553 -0.75305 -0.00046
N  -3.43628 -0.37510  0.34804
C  -4.34279 -1.43336  0.42858
C  -3.61654 -2.56043  0.16368
N  -2.31954 -2.11814 -0.10822
C  -4.15543  0.91579  0.46504
C  -5.48357  0.37055  1.09368
O  -5.62014 -1.03050  0.68189
C  -4.36370  1.52392 -0.94552
C  -5.02514  2.91463 -0.89643
C  -4.23786  3.87684  0.01194
C  -4.08167  3.28668  1.42625
C  -3.41042  1.89962  1.38704
O  -3.74069 -3.91778  0.12708
C  -2.51830 -4.37457 -0.53843
C  -1.42036 -3.27744 -0.31018
C  -0.51057 -3.08193 -1.53770
C   0.48731 -4.24415 -1.70938
C   1.33128 -4.45877 -0.43873
C   0.42919 -4.67783  0.79015
C  -0.57835 -3.52485  0.96663
C   4.70992  1.45431  0.11837
O   4.77488  2.65875  0.30184
O   5.66516  0.73440 -0.53527
C   6.75993  1.52861 -1.05338
O   4.91286 -0.65807  2.09589
C   5.47152 -1.88920  2.61424
H  -2.37494  1.98544  0.99629
H  -3.33026  1.46295  2.39962
H  -5.07936  3.21452  1.90647
H  -3.48268  3.96061  2.06430
H  -3.23669  4.04941 -0.42628
H  -4.74215  4.85907  0.05947
H  -5.10030  3.31902 -1.92163
H  -6.06655  2.82780 -0.52442
H  -4.95738  0.82162 -1.55965
H  -3.36266  1.59931 -1.41067
H  -5.43428  0.40615  2.19899
H  -6.38400  0.89706  0.74533
H  -2.73053 -4.49187 -1.61863
H  -2.26118 -5.35142 -0.10377
H  -1.25675 -3.71521  1.81878
H  -0.04076 -2.58222  1.18239
H   1.03818 -4.77413  1.70678
H  -0.11316 -5.63937  0.68240
H   1.97466 -3.57512 -0.26815
H   2.00901 -5.32144 -0.57243
H  -0.06050 -5.17807 -1.95199
H   1.13956 -4.03979 -2.57737
H   0.02841 -2.12323 -1.39060
H  -1.13684 -2.95315 -2.43957
H   0.57110  1.84614 -2.30204
H   1.26488  3.68079  2.32898
H  -0.33459  4.79619  0.71644
H   3.41850  1.91073  2.31202
H   2.31603  0.50984  2.39296
H   2.09767 -0.61925 -0.59530
H   4.67108 -2.56633  2.95257
H   6.06550 -2.39940  1.83940
H   6.10788 -1.58863  3.45739
H   6.38802  2.25322 -1.79466
H   7.26016  2.07511 -0.23839
H   7.44654  0.81022 -1.52115
C   3.55851 -0.51671 -2.57388
H   3.88549 -0.19691 -3.57573
H   4.41325 -0.95857 -2.03163
H   2.76569 -1.28406 -2.67961

97
TS(IVOMe-VIOMe).OPiv
C  -2.84567  1.61920  1.77054
C  -3.55959  1.39246  0.42591
C  -3.40737  2.62272 -0.50427
C  -3.85816  3.93134  0.17501
C  -3.13198  4.15061  1.51557
C  -3.29151  2.93230  2.44591
C  -5.05555  0.96266  0.59457
O  -5.37032  0.05286 -0.50919
C  -4.16250 -0.51436 -0.81632
N  -3.07506  0.17455 -0.26082
C  -1.83735 -0.34084 -0.60647
N  -2.23446 -1.39980 -1.40495
C  -3.62293 -1.53859 -1.53220
O  -3.98705 -2.63463 -2.26791
C  -2.74317 -3.04450 -2.92422
C  -1.56340 -2.57062 -2.01208
C  -1.20962 -3.61098 -0.91822
C  -0.43509 -4.81542 -1.49114
C   0.81361 -4.37024 -2.27457
C   0.44492 -3.36748 -3.38319
C  -0.31507 -2.15740 -2.80817
Pd  0.02416  0.16831  0.04551
O   0.21542 -1.76088  1.49953
C   0.10363 -1.39041  2.72949
C  -0.04399 -2.53064  3.81154
C   1.06931 -2.33628  4.86514
C   0.82410  1.89233 -0.72533
C   0.24378  3.10182 -0.23473
C   0.20761  4.23175 -1.04916
C   0.78914  4.28488 -2.32269
C   1.49339  3.13986 -2.74964
C   1.52478  1.97774 -1.97113
C   2.41990  0.79636 -2.22502
C   3.07167  0.45466 -0.83758
C   3.29649 -1.07198 -0.73207
O   3.51528 -1.47409  0.54755
C   3.48820 -2.89947  0.77783
F  -0.43988  5.35594 -0.57589
C   2.11718  0.94148  0.32721
C   4.42077  1.20298 -0.72808
O   5.15629  0.78557  0.34698
C   6.38248  1.51994  0.53224
O   4.81695  2.06648 -1.49683
O   0.08441 -0.20497  3.16189
C  -1.41967 -2.33783  4.49186
C   0.04197 -3.93958  3.19952
O   3.26262 -1.84502 -1.68662
H  -1.75525  1.62317  1.57575
H  -3.02118  0.75330  2.43310
H  -4.35429  2.85223  2.75914
H  -2.70864  3.07565  3.37343
H  -2.06218  4.33061  1.30675
H  -3.51422  5.06237  2.01248
H  -3.66414  4.77921 -0.50601
H  -4.95491  3.91435  0.34712
H  -3.97784  2.44492 -1.43507
H  -2.33990  2.69594 -0.78072
H  -5.19494  0.42094  1.55114
H  -5.76586  1.80053  0.53408
H  -2.68787 -2.55323 -3.91631
H  -2.79042 -4.13626 -3.05195
H  -2.14494 -3.94602 -0.43080
H  -0.61025 -3.09654 -0.14219
H  -0.15406 -5.49262 -0.66374
H  -1.09118 -5.40991 -2.16213
H   1.53037 -3.87891 -1.59151
H   1.33047 -5.24801 -2.70685
H  -0.17135 -3.87491 -4.15569
H   1.35818 -3.01081 -3.89053
H   0.33684 -1.59649 -2.10847
H  -0.60609 -1.44777 -3.60478
H  -0.18505  3.15138  0.76946
H   2.05736  3.17355 -3.69066
H   0.75023  5.20451 -2.91250
H   1.85383 -0.09165 -2.55140
H   3.19441  1.00365 -2.98064
H   1.96975  0.09533  1.02910
O   2.62059  2.03933  1.08277
H   7.03059  1.43705 -0.35630
H   6.17118  2.58655  0.71341
H   6.86605  1.06688  1.40970
H   2.43930 -3.19480  0.94950
H   3.91208 -3.44147 -0.08169
H   4.08307 -3.06999  1.68714
H  -0.10275 -4.71464  3.97801
H  -0.72512 -4.07874  2.42053
H   1.02445 -4.11064  2.72762
H  -1.55857 -3.05477  5.32441
H  -1.49819 -1.31137  4.88485
H  -2.24229 -2.49274  3.77017
H   0.94988 -3.04144  5.71060
H   2.06826 -2.50492  4.42291
H   1.03810 -1.30369  5.24796
C   2.85799  1.70607  2.46012
H   3.05711  2.65981  2.97858
H   1.97103  1.21405  2.90505
H   3.73977  1.04286  2.56540

97
VIOMe.OPiv
C  -2.76672 -2.43788  0.65748
C  -3.54962 -1.13177  0.86823
C  -3.50045 -0.69591  2.35287
C  -3.95112 -1.81758  3.30982
C  -3.13864 -3.10573  3.08154
C  -3.22463 -3.55678  1.61179
C  -5.01664 -1.22614  0.31714
O  -5.34792  0.05607 -0.30423
C  -4.13356  0.57271 -0.66060
N  -3.05390 -0.04614 -0.01606
C  -1.82291  0.49518 -0.33475
N  -2.21143  1.49071 -1.20688
C  -3.58802  1.54069 -1.44905
O  -3.93807  2.45446 -2.40457
C  -2.72728  3.25713 -2.59240
C  -1.50476  2.37917 -2.15874
C  -0.92595  1.53158 -3.32067
C  -0.11095  2.37874 -4.31759
C   0.99061  3.18650 -3.60605
C   0.39248  4.05720 -2.48498
C  -0.39958  3.20316 -1.47588
Pd  0.12620 -0.01188  0.27313
O   0.16911 -1.58647 -1.25727
C   0.22495 -2.85051 -0.98412
C   0.40436 -3.80824 -2.22151
C   1.73862 -4.56363 -2.02017
C   0.34973  1.50024  1.59117
C  -0.69300  1.90420  2.45965
C  -0.48696  2.88887  3.43337
C   0.73945  3.53229  3.59395
C   1.77545  3.16335  2.71682
C   1.60172  2.17661  1.72741
C   2.72623  1.94597  0.73549
C   3.13348  0.46464  0.46558
C   3.42824  0.31151 -1.04599
O   3.70095 -0.97154 -1.41099
C   3.99776 -1.13198 -2.81200
F  -1.53332  3.23527  4.25813
C   2.04123 -0.56192  0.89971
C   4.44615  0.15823  1.25453
O   4.85518 -1.13495  1.09307
C   6.00154 -1.48671  1.88630
O   5.06514  0.95418  1.94985
O   0.14699 -3.39237  0.14725
C  -0.75696 -4.82823 -2.20286
C   0.41570 -3.05012 -3.56035
O   3.45509  1.23093 -1.86161
H  -1.68757 -2.24909  0.81230
H  -2.86618 -2.75446 -0.39640
H  -4.26683 -3.86707  1.38338
H  -2.58477 -4.43935  1.44046
H  -2.07804 -2.91378  3.33309
H  -3.48997 -3.90779  3.75766
H  -3.84865 -1.46818  4.35350
H  -5.03002 -2.03409  3.16349
H  -4.11009  0.21626  2.49234
H  -2.45243 -0.42811  2.57719
H  -5.08536 -2.01887 -0.45343
H  -5.76755 -1.40827  1.10073
H  -2.80020  4.15830 -1.95246
H  -2.69928  3.55622 -3.65104
H  -1.75413  1.00616 -3.83237
H  -0.28482  0.75511 -2.86366
H   0.32659  1.71557 -5.08621
H  -0.78358  3.07519 -4.86173
H   1.73183  2.49434 -3.16481
H   1.53298  3.81792 -4.33490
H  -0.26496  4.83525 -2.92861
H   1.19326  4.59761 -1.94949
H   0.27257  2.48382 -0.96972
H  -0.84334  3.82542 -0.67808
H  -1.69096  1.46386  2.38480
H   2.75014  3.66035  2.80653
H   0.87229  4.29416  4.36803
H   2.42418  2.36425 -0.24008
H   3.62337  2.50434  1.04966
H   2.24525 -1.53933  0.42170
O   2.23732 -0.70900  2.32344
H   6.86515 -0.84194  1.64863
H   5.77570 -1.38424  2.96101
H   6.22087 -2.53558  1.63825
H   3.13779 -0.82689 -3.42940
H   4.87325 -0.52523 -3.09971
H   4.20470 -2.20306 -2.94634
H   0.55102 -3.75280 -4.40625
H  -0.52847 -2.50117 -3.71212
H   1.23030 -2.30903 -3.58812
H  -0.62118 -5.60206 -2.98287
H  -0.80584 -5.31552 -1.21597
H  -1.72628 -4.32999 -2.38883
H   1.90395 -5.30422 -2.82646
H   2.59133 -3.86195 -2.01471
H   1.72866 -5.08463 -1.04919
C   1.35153 -1.66020  2.89269
H   1.67395 -1.81428  3.93819
H   0.30599 -1.28362  2.87893
H   1.36823 -2.62068  2.34028

100
IIICHMe2
C   4.72382  1.20134 -0.54968
C   4.43320  0.15245  0.55509
C   3.94662  0.82622  1.85099
C   4.90857  1.93454  2.32496
C   5.15137  2.98022  1.22129
C   5.67672  2.31098 -0.06182
C   5.63931 -0.81683  0.79086
O   5.50676 -1.90848 -0.17794
C   4.17181 -1.96979 -0.43307
N   3.46591 -0.85907  0.04245
C   2.13650 -0.87052 -0.32042
N   2.03969 -2.05641 -1.00348
C   3.25685 -2.74485 -1.08421
O   3.15953 -3.92838 -1.74902
C   1.89144 -3.82512 -2.47237
C   0.96815 -2.85957 -1.65000
C   0.06924 -1.99525 -2.55307
C  -1.05361 -2.83159 -3.19964
C  -1.89140 -3.56966 -2.13817
C  -1.00292 -4.43635 -1.22608
C   0.13377 -3.61368 -0.58520
Pd  0.85847  0.59305 -0.00427
O  -0.18730  2.48346  0.02288
C   0.55025  2.93968 -0.93337
C   0.24559  4.31536 -1.54199
C  -0.27960  5.26863 -0.44638
C  -0.06706 -0.47125  1.43100
C   0.69424 -1.07200  2.45701
C   0.06625 -1.72788  3.52125
C  -1.32071 -1.84144  3.59348
C  -2.08008 -1.26088  2.56495
C  -1.49487 -0.56401  1.48291
C  -2.33295  0.03032  0.35205
H  -2.31096 -0.66125 -0.51100
F   0.83809 -2.28219  4.49971
O   1.49845  2.20288 -1.39768
C  -3.83998  0.38739  0.60257
C  -4.05431  1.35556  1.83613
C  -5.49664  1.88837  1.96858
C  -4.68303 -0.89444  0.78252
O  -4.54477 -1.72483 -0.29594
C  -5.33543 -2.93410 -0.21871
C  -4.32798  1.10573 -0.67913
O  -5.65966  0.89907 -0.89216
C  -6.20259  1.59349 -2.04040
O  -5.37783 -1.18504  1.74798
C   1.50929  4.89670 -2.20866
C  -0.86009  4.08787 -2.61057
O  -3.64329  1.81466 -1.40383
H   3.75901  1.64630 -0.85482
H   5.14078  0.68607 -1.43466
H   6.68603  1.89390  0.13091
H   5.80426  3.05625 -0.86667
H   4.19950  3.49939  0.99757
H   5.86067  3.75093  1.57264
H   4.49114  2.41128  3.22923
H   5.87727  1.48931  2.63037
H   3.81114  0.06194  2.63766
H   2.94588  1.25728  1.64618
H   6.61881 -0.34969  0.61699
H   5.60278 -1.24663  1.81029
H   1.49034 -4.84395 -2.56483
H   2.09292 -3.40824 -3.47805
H   0.68868 -1.49616 -3.32022
H  -0.36506 -1.19193 -1.92716
H  -1.69486 -2.16980 -3.80801
H  -0.61592 -3.56829 -3.90379
H  -2.43536 -2.82782 -1.52286
H  -2.65740 -4.19694 -2.62999
H  -0.57959 -5.27373 -1.81669
H  -1.60473 -4.90394 -0.42696
H  -0.28772 -2.86323  0.10755
H   0.80271 -4.26257  0.00892
H   1.78604 -1.03720  2.44760
H  -3.16741 -1.35841  2.62698
H  -1.79262 -2.36811  4.42720
H  -1.85149  0.95461 -0.00512
H  -3.85438  0.73003  2.72357
C  -3.05824  2.52876  1.84039
H  -5.10351 -3.49418 -1.13463
H  -5.06736 -3.51827  0.67579
H  -6.40858 -2.68880 -0.17291
H  -6.07381  2.68208 -1.93181
H  -5.69764  1.26696 -2.96348
H  -7.26823  1.32872 -2.06439
H  -1.75600  3.62735 -2.16378
H  -1.14584  5.05514 -3.06107
H  -0.49696  3.42826 -3.41719
H   2.30491  5.08184 -1.46657
H   1.90914  4.20822 -2.96929
H   1.26794  5.85791 -2.69559
H   0.48678  5.45158  0.32662
H  -0.55146  6.24081 -0.89392
H  -1.16735  4.84785  0.04972
H  -5.59709  2.41643  2.93250
H  -5.73750  2.61461  1.17233
H  -6.24067  1.07954  1.94374
H  -3.26418  3.17578  2.71069
H  -2.01092  2.19894  1.90358
H  -3.15799  3.14474  0.93036

100
TS(IIICHMe2-IVCHMe2)2
C  -1.73050 -2.11429 -0.47084
C  -0.42289 -1.65085 -0.77941
C   0.43994 -2.50624 -1.49941
C   0.00202 -3.77296 -1.90631
C  -1.27731 -4.24757 -1.61132
C  -2.13285 -3.40036 -0.88979
Pd  0.09968  0.23251 -0.28389
C  -2.09919  0.92986 -1.01606
C  -2.57102  2.40664 -1.15786
F   0.86350 -4.57018 -2.60287
C  -2.68535 -1.24792  0.31657
C  -3.26073 -0.00672 -0.44503
C  -4.09178  0.75194  0.63027
O  -3.83661  0.77455  1.82576
C   1.95812 -0.38529  0.17481
N   2.41165 -1.01468  1.30689
C   3.79240 -1.24438  1.29743
C   4.24861 -0.73078  0.11803
N   3.11983 -0.23588 -0.54637
C   1.81459 -1.63031  2.52515
C   3.13269 -1.76368  3.36183
O   4.23605 -1.89588  2.40701
C   1.19960 -3.01112  2.18594
C   0.51239 -3.65572  3.40672
C  -0.53135 -2.71156  4.03067
C   0.10326 -1.35909  4.40385
C   0.77976 -0.70080  3.18479
O   5.40926 -0.51147 -0.55945
C   4.96982 -0.13784 -1.90650
C   3.55759  0.51869 -1.75456
C   2.64045  0.26330 -2.96352
C   3.03190  1.12106 -4.18363
C   3.07067  2.61900 -3.83024
C   4.02713  2.87805 -2.65219
C   3.65097  2.03001 -1.42061
O   0.72685  2.28537  0.28167
C  -0.12864  2.75139  1.09973
O  -1.26526  2.16801  1.31094
C   0.15180  4.04428  1.88926
C  -4.27629 -0.41959 -1.54132
O  -4.54203  0.19773 -2.56277
O  -4.91980 -1.58456 -1.20917
C  -5.93140 -1.99063 -2.15926
O  -5.17537  1.38472  0.09454
C  -5.97741  2.11358  1.05238
H   0.01858 -0.45073  2.42016
H   1.26828  0.25030  3.46555
H   0.84577 -1.51102  5.21385
H  -0.65919 -0.67059  4.80786
H  -1.34867 -2.53957  3.30416
H  -0.98977 -3.17862  4.92077
H   0.04322 -4.60561  3.09528
H   1.26648 -3.92483  4.17406
H   1.98958 -3.67062  1.78236
H   0.46124 -2.86083  1.37887
H   3.30336 -0.85520  3.97128
H   3.15535 -2.65448  4.00500
H   4.91135 -1.05457 -2.52450
H   5.72986  0.54230 -2.31583
H   4.38772  2.17093 -0.60822
H   2.67072  2.34901 -1.02466
H   4.02093  3.94620 -2.37130
H   5.06523  2.65299 -2.97047
H   2.05170  2.95377 -3.55446
H   3.37350  3.21339 -4.71088
H   4.02506  0.80679 -4.56384
H   2.31576  0.93155 -5.00242
H   1.60500  0.50239 -2.65115
H   2.65249 -0.81178 -3.21823
H   1.45973 -2.20889 -1.75609
H  -3.14420 -3.74259 -0.64320
H  -1.58421 -5.24594 -1.93448
H  -3.52718 -1.85412  0.68733
H  -2.17274 -0.83266  1.20048
H  -1.41278  1.37723  0.35265
H  -6.81315  2.53113  0.47468
H  -6.34439  1.44108  1.84420
H  -5.38655  2.91848  1.51843
H  -6.36135 -2.91621 -1.75193
H  -6.70402 -1.21133 -2.25916
H  -5.48413 -2.17229 -3.14953
H  -2.92228  2.86255 -0.22003
H  -1.73484  3.02316 -1.53378
H  -3.39066  2.45630 -1.89682
C   0.10633  3.69810  3.39977
C   1.52895  4.62576  1.51799
C  -0.96753  5.06477  1.56342
H   0.26276  4.61322  3.99734
H  -0.86603  3.25944  3.67320
H   0.90027  2.97934  3.66816
H   1.71681  5.54252  2.10369
H   2.33765  3.90760  1.72910
H   1.57953  4.88413  0.44778
H  -0.80672  5.99225  2.14036
H  -0.97073  5.32780  0.49166
H  -1.95690  4.65669  1.82239
C  -1.67911  0.55222 -2.47447
H  -0.74219  1.07560 -2.73892
H  -1.51465 -0.52265 -2.62941
H  -2.45632  0.88355 -3.18626

100
IVCHMe2
C  -2.18377 -2.02710 -0.37328
C  -0.82918 -1.71556 -0.67198
C  -0.02872 -2.74295 -1.21981
C  -0.57166 -4.00745 -1.48020
C  -1.90426 -4.32012 -1.20480
C  -2.70081 -3.30919 -0.64349
Pd -0.11883  0.14168 -0.39080
C  -1.94511  0.80631 -1.30994
C  -1.92459  2.33529 -1.53503
F   0.23832 -4.96878 -2.01600
C  -3.04798 -0.99117  0.30193
C  -3.23026  0.37677 -0.47115
C  -3.53422  1.33669  0.68273
O  -2.70617  1.84952  1.44558
C   1.71672 -0.57419  0.31753
N   2.06824 -1.07755  1.54898
C   3.39222 -1.52490  1.62574
C   3.93294 -1.28828  0.39598
N   2.90086 -0.73511 -0.37337
C   1.35674 -1.43630  2.80333
C   2.61625 -1.62824  3.71312
O   3.71020 -2.05875  2.83937
C   0.57007 -2.75807  2.61254
C  -0.23969 -3.14014  3.86772
C  -1.16587 -1.99390  4.31374
C  -0.36852 -0.69531  4.53695
C   0.43065 -0.30339  3.27819
O   5.11838 -1.37199 -0.27168
C   4.74680 -1.18180 -1.67520
C   3.45287 -0.30170 -1.68728
C   2.51271 -0.63226 -2.86069
C   3.03697 -0.08427 -4.20363
C   3.30866  1.42905 -4.13282
C   4.28708  1.75303 -2.98965
C   3.77283  1.21268 -1.64096
O   0.78209  2.23773 -0.13043
C   0.58020  3.06981  0.77510
O  -0.40789  2.98837  1.66101
C   1.44459  4.32798  0.97919
C  -4.43692  0.36867 -1.42976
O  -4.92597  1.36791 -1.94502
O  -4.85521 -0.89667 -1.73113
C  -5.89860 -0.95339 -2.73029
O  -4.85788  1.46329  0.91950
C  -5.21674  2.27140  2.06771
H  -0.26304 -0.08038  2.44279
H   1.02431  0.61244  3.45156
H   0.31994 -0.82955  5.39613
H  -1.04386  0.13439  4.81115
H  -1.92991 -1.81979  3.53107
H  -1.71073 -2.27377  5.23345
H  -0.82364 -4.05351  3.65738
H   0.44434 -3.40022  4.70094
H   1.27551 -3.56340  2.33804
H  -0.11027 -2.62034  1.75303
H   2.90262 -0.67098  4.19108
H   2.49223 -2.40541  4.48041
H   4.54747 -2.17377 -2.12493
H   5.60513 -0.71082 -2.17503
H   4.50882  1.39851 -0.83643
H   2.84054  1.73284 -1.35890
H   4.44606  2.84319 -2.90744
H   5.27947  1.31733 -3.22393
H   2.35366  1.96203 -3.95855
H   3.70612  1.79432 -5.09687
H   3.97054 -0.61121 -4.48779
H   2.30302 -0.31198 -4.99662
H   1.52197 -0.19210 -2.62739
H   2.36485 -1.72496 -2.92108
H   1.02708 -2.58309 -1.44912
H  -3.75088 -3.52093 -0.40981
H  -2.29467 -5.31857 -1.41913
H  -4.04450 -1.40112  0.53717
H  -2.56008 -0.73525  1.26100
H  -1.10606  2.29502  1.41572
H  -6.31457  2.27726  2.08230
H  -4.81480  1.82943  2.99322
H  -4.82295  3.29335  1.95623
H  -6.09989 -2.02253 -2.88292
H  -6.80307 -0.43122 -2.37826
H  -5.56280 -0.48207 -3.66776
H  -1.87666  2.92344 -0.60564
H  -1.04832  2.60944 -2.14744
H  -2.83260  2.65786 -2.08383
C   2.00605  4.31564  2.42461
C   2.59965  4.36641 -0.03590
C   0.53094  5.56817  0.78831
H   2.61006  5.22391  2.59345
H   1.19384  4.29342  3.16753
H   2.65743  3.44045  2.59263
H   3.17990  5.29498  0.10106
H   3.28201  3.51269  0.09992
H   2.22502  4.34232 -1.07185
H   1.12158  6.48810  0.94043
H   0.10884  5.60010 -0.23077
H  -0.30199  5.56251  1.50817
C  -1.99274  0.17947 -2.73129
H  -1.03823  0.38112 -3.24820
H  -2.13938 -0.91020 -2.72424
H  -2.79402  0.63578 -3.35133
  
85
IIIMe (CO32-)
C   1.93735 -2.07244  1.50280
C   0.89174 -1.47924  0.74550
C   0.37613 -2.23685 -0.35405
C   0.99558 -3.45551 -0.72033
C   2.07019 -3.99881  0.00115
C   2.49882 -3.29488  1.12968
Pd  0.38650  0.39583  1.35963
C  -2.16986 -3.98584 -1.38533
C  -2.17358 -2.50654 -0.89654
C  -3.29799 -1.75725 -1.62943
O  -3.17426 -0.81637 -2.40398
C  -0.82205 -1.74231 -1.14990
F   3.54774 -3.80020  1.86125
C   0.86943  1.33438 -0.33438
N   0.05395  2.19960 -1.04622
C   0.69660  2.82025 -2.12301
C   1.96118  2.31787 -2.14346
N   2.04442  1.43096 -1.05901
C  -1.23198  2.90938 -0.78943
C  -1.42892  3.48895 -2.22500
O  -0.08628  3.73352 -2.76856
C  -2.35501  1.95286 -0.35869
C  -3.64600  2.70553  0.02195
C  -3.38003  3.77077  1.10167
C  -2.30538  4.76398  0.62358
C  -1.00082  4.02695  0.26184
O   3.13044  2.41622 -2.84771
C   4.13156  1.91543 -1.90953
C   3.41680  0.86566 -0.98974
C   3.46651 -0.55627 -1.60134
C   4.87516 -1.17948 -1.51192
C   5.42230 -1.15874 -0.07170
C   5.38792  0.26585  0.51439
C   3.97277  0.87602  0.44628
O  -0.20725  2.03007  2.55927
C  -0.47418  1.21201  3.59595
O  -0.19462 -0.07734  3.29297
O  -0.93124  1.58490  4.68281
C  -2.48664 -2.52360  0.62223
O  -2.38520 -3.51150  1.33613
O  -2.88481 -1.29962  1.04140
C  -3.08549 -1.15447  2.48083
O  -4.51874 -2.31755 -1.34895
C  -5.63391 -1.66476 -1.98789
H   3.27349  0.30000  1.07915
H   3.96507  1.91157  0.83277
H   6.10475  0.90929 -0.03823
H   5.72976  0.25881  1.56513
H   4.81310 -1.82936  0.56060
H   6.45536 -1.55416 -0.05167
H   4.83442 -2.21569 -1.89286
H   5.57831 -0.63459 -2.17619
H   3.12587 -0.50763 -2.65242
H   2.74611 -1.18566 -1.05288
H   4.50989  2.76390 -1.30463
H   4.95112  1.48988 -2.50683
H  -1.94390  2.75663 -2.87662
H  -1.96172  4.45085 -2.24117
H  -0.24230  4.73380 -0.12494
H  -0.59837  3.54317  1.17159
H  -2.09000  5.50999  1.40999
H  -2.69243  5.33538 -0.24746
H  -3.01731  3.27322  2.02034
H  -4.31526  4.30306  1.35933
H  -4.08730  3.19067 -0.87471
H  -4.39396  1.97237  0.37449
H  -1.98186  1.39211  0.51984
H  -2.54655  1.21571 -1.15771
H   2.32469 -1.56959  2.39567
H   0.64474 -3.99211 -1.61072
H   2.55329 -4.93657 -0.28800
H  -0.98769 -0.68426 -0.89666
H  -0.62895 -1.78632 -2.23777
H  -3.12158 -4.44457 -1.06962
H  -1.37943 -4.50845 -0.82311
H  -5.71072 -0.61497 -1.66027
H  -5.52512 -1.68143 -3.08513
H  -6.52394 -2.23077 -1.67799
H  -3.51916 -2.07941  2.89007
H  -2.11239 -0.92237  2.95219
H  -3.77706 -0.30731  2.59205
C  -1.98273 -4.17389 -2.89815
H  -1.02094 -3.76773 -3.25545
H  -2.00418 -5.24739 -3.15476
H  -2.78199 -3.67911 -3.47840

85
TS(IIIMe-IVMe)2 (CO32-)
C   0.92214  2.76999 -1.73111
C   1.84632  2.87127 -0.49934
C   1.10342  3.46674  0.72140
C   0.40466  4.79932  0.38551
C  -0.52745  4.65706 -0.83231
C   0.23991  4.11339 -2.05167
C   3.18615  3.62753 -0.82223
O   4.27668  2.92903 -0.13397
C   3.81666  1.65083  0.00715
N   2.42870  1.55271 -0.15548
C   1.94987  0.28037  0.01123
N   3.09984 -0.41384  0.30266
C   4.24940  0.38587  0.27912
O   5.39903 -0.33350  0.45574
C   4.93163 -1.66445  0.86218
C   3.49640 -1.84375  0.26897
C   3.52150 -2.33152 -1.20363
C   3.81042 -3.84082 -1.31347
C   2.82065 -4.66306 -0.46848
C   2.86296 -4.21517  1.00423
C   2.56863 -2.70869  1.14079
Pd  0.11789 -0.39458 -0.22948
O   0.70492 -1.14302 -2.08874
C  -0.03875 -0.57623 -3.08879
O   0.32106 -0.70459 -4.27421
C  -0.50373  0.21205  1.61303
C   0.28903  0.07559  2.77852
C  -0.22378  0.39445  4.04047
C  -1.52471  0.86939  4.21901
C  -2.31916  1.01899  3.06980
C  -1.83569  0.70360  1.78251
C  -2.74192  0.91924  0.58653
C  -3.26896 -0.39080 -0.09976
C  -4.13911 -1.15803  0.91753
O  -5.27936 -0.44720  1.22261
C  -6.12361 -1.08214  2.20235
F   0.58053  0.24359  5.14307
C  -2.07247 -1.26802 -0.57337
C  -4.16756  0.06584 -1.26936
O  -4.89142 -0.98202 -1.77563
C  -5.69418 -0.63772 -2.92345
O  -4.26065  1.20249 -1.70734
O  -1.12001  0.08736 -2.68275
O  -3.88019 -2.22762  1.44828
H   0.15306  1.99457 -1.54346
H   1.50251  2.40117 -2.59551
H   0.99279  4.86389 -2.37472
H  -0.44338  3.96636 -2.90566
H  -1.34815  3.95733 -0.58432
H  -0.99795  5.62916 -1.07119
H  -0.15715  5.14818  1.27114
H   1.16197  5.58337  0.17406
H   1.81685  3.59231  1.55745
H   0.35475  2.72166  1.04667
H   3.38820  3.60406 -1.91017
H   3.19658  4.66798 -0.46436
H   4.90810 -1.70469  1.96935
H   5.65940 -2.39285  0.47532
H   4.28305 -1.74859 -1.75520
H   2.53967 -2.08648 -1.66131
H   3.75471 -4.13908 -2.37563
H   4.84615 -4.06906 -0.98132
H   1.79857 -4.51218 -0.86446
H   3.04395 -5.74360 -0.54776
H   3.86132 -4.44910  1.43028
H   2.12977 -4.78186  1.60637
H   1.53117 -2.49353  0.81215
H   2.64051 -2.38329  2.19532
H   1.32105 -0.28589  2.71759
H  -3.34356  1.40021  3.17525
H  -1.89236  1.11569  5.21949
H  -3.61237  1.53408  0.87086
H  -2.20450  1.46186 -0.21043
H  -1.65449 -1.68105  0.36796
C  -2.37990 -2.48940 -1.46061
H  -1.47276 -0.51372 -1.47975
H  -6.42967  0.14372 -2.66805
H  -5.05623 -0.26846 -3.74249
H  -6.20218 -1.56778 -3.21688
H  -5.58307 -1.22247  3.15307
H  -6.97964 -0.40531  2.34013
H  -6.46442 -2.06907  1.84680
H  -2.73007 -2.18775 -2.45961
H  -1.44284 -3.05258 -1.60516
H  -3.12989 -3.15888 -1.00213

82
Reactant, IIIH (CO32-)
C  -0.99773 -2.53916 -1.66352
C  -0.24536 -1.58034 -0.93313
C   0.69323 -2.08873  0.01910
C   0.78079 -3.47904  0.26247
C  -0.00940 -4.40944 -0.43005
C  -0.87687 -3.90613 -1.40393
Pd -0.62477  0.36568 -1.39607
C   3.06961 -0.58577 -1.27747
C   3.07445 -1.06796  0.19171
C   3.79056 -2.42967  0.27125
O   4.21432 -3.08961 -0.66294
C   1.62340 -1.16179  0.78267
F  -1.66907 -4.79009 -2.09813
C  -1.31208  0.92076  0.39681
N  -0.89206  2.03226  1.11286
C  -1.61120  2.24513  2.29427
C  -2.50335  1.22105  2.37880
N  -2.30795  0.43982  1.22940
C  -0.11359  3.26713  0.80676
C  -0.02253  3.81071  2.26635
O  -1.25198  3.38756  2.94990
C   1.25741  2.96292  0.18110
C   2.00366  4.24697 -0.23543
C   1.14698  5.10689 -1.18291
C  -0.19291  5.46681 -0.51565
C  -0.96003  4.19392 -0.10596
O  -3.50439  0.74934  3.18425
C  -4.28519 -0.09887  2.28759
C  -3.29448 -0.67080  1.21435
C  -2.65423 -2.00123  1.68239
C  -3.65373 -3.17603  1.63352
C  -4.30878 -3.31561  0.24586
C  -4.96408 -1.99200 -0.19281
C  -3.95749 -0.82400 -0.16722
O  -0.81428  2.16718 -2.47702
C  -0.30979  1.58218 -3.58718
O  -0.02274  0.28328 -3.37088
O  -0.12906  2.17189 -4.65904
C   3.88333 -0.07052  1.04195
O   3.44382  0.71451  1.87149
O   5.21675 -0.13396  0.72630
C   6.04474  0.80245  1.44601
O   3.90391 -2.84027  1.58133
C   4.56557 -4.11128  1.74045
H  -3.15267 -0.99151 -0.90573
H  -4.44401  0.12901 -0.44469
H  -5.82293 -1.76702  0.47435
H  -5.38358 -2.08790 -1.21058
H  -3.54007 -3.60543 -0.49314
H  -5.06019 -4.12748  0.25966
H  -3.12656 -4.10803  1.90565
H  -4.44703 -3.03699  2.39779
H  -2.25562 -1.86809  2.70541
H  -1.79721 -2.21482  1.02224
H  -5.06609  0.51962  1.80105
H  -4.75813 -0.87548  2.90639
H   0.84404  3.36998  2.79648
H   0.01594  4.90823  2.32457
H  -1.90192  4.45026  0.41537
H  -1.20379  3.61659 -1.01687
H  -0.82248  6.05831 -1.20508
H  -0.00467  6.11689  0.36595
H   0.93995  4.53109 -2.10405
H   1.69438  6.02273 -1.47587
H   2.27843  4.84219  0.66152
H   2.95526  3.96551 -0.72201
H   1.06164  2.34872 -0.71950
H   1.86045  2.35570  0.87927
H  -1.68883 -2.21666 -2.44999
H   1.47701 -3.84316  1.02937
H   0.04623 -5.48453 -0.23616
H   1.20715 -0.14207  0.76111
H   1.71237 -1.46853  1.83971
H   2.57196  0.39318 -1.35512
H   4.09500 -0.52028 -1.67118
H   2.49290 -1.28840 -1.89569
H   4.00408 -4.91001  1.22808
H   5.58484 -4.07758  1.32094
H   4.59731 -4.29517  2.82407
H   5.73753  1.83961  1.23363
H   5.97499  0.63253  2.53327
H   7.06933  0.62340  1.09033

82
TS(IIIH-IVH)2 (CO32-)
C  -1.93871  0.68738  1.78608
C  -0.58080  0.26160  1.63310
C   0.23281  0.26684  2.79189
C  -0.28244  0.65612  4.03330
C  -1.60732  1.06549  4.19585
C  -2.42349  1.07574  3.05205
Pd  0.06321 -0.49170 -0.15449
C  -2.06581 -1.51744 -0.26731
H  -2.35330 -2.44400 -0.78869
F   0.54351  0.64214  5.13001
C  -2.86026  0.76740  0.58482
C  -3.28841 -0.61150 -0.02555
C  -3.96559 -0.31046 -1.39022
O  -4.22128  0.80295 -1.82529
C   1.83787  0.34583 -0.02704
N   2.21102  1.63430 -0.30369
C   3.58941  1.85316 -0.18262
C   4.12585  0.65178  0.17817
N   3.04454 -0.23135  0.28964
C   1.52052  2.87525 -0.72560
C   2.78873  3.69384 -1.16122
O   3.94285  3.14754 -0.44040
C   0.78146  3.51729  0.47393
C  -0.02423  4.76525  0.06101
C  -0.98815  4.45740 -1.10006
C  -0.23074  3.86448 -2.30272
C   0.56047  2.60489 -1.90242
O   5.33130  0.04379  0.39239
C   4.97695 -1.27760  0.92583
C   3.55561 -1.62339  0.37487
C   2.70893 -2.47825  1.33472
C   3.12641 -3.96174  1.32990
C   3.10906 -4.54286 -0.09598
C   4.02159 -3.72274 -1.02572
C   3.60785 -2.23890 -1.04816
O   0.69582 -1.41799 -1.91699
C  -0.14944 -1.17299 -2.96873
O  -1.27655 -0.54790 -2.65348
O   0.17973 -1.54236 -4.11304
C  -4.29962 -1.30066  0.90559
O  -4.11731 -2.31545  1.56185
O  -5.48738 -0.60481  0.94535
C  -6.47954 -1.18359  1.81431
O  -4.20351 -1.46679 -2.06785
C  -4.36035 -1.29324 -3.49840
H  -0.13696  1.79612 -1.60724
H   1.13259  2.20237 -2.75717
H   0.45383  4.63350 -2.71991
H  -0.93417  3.60010 -3.11101
H  -1.74870  3.72884 -0.76047
H  -1.53408  5.37171 -1.39865
H  -0.57708  5.14734  0.93841
H   0.66571  5.57942 -0.24544
H   1.51490  3.76247  1.26481
H   0.10229  2.75187  0.89131
H   2.96741  3.57797 -2.24755
H   2.72777  4.76217 -0.90559
H   4.96799 -1.21754  2.03232
H   5.75714 -1.97805  0.59368
H   4.31253 -1.64753 -1.66285
H   2.60232 -2.12160 -1.50625
H   3.98214 -4.11957 -2.05581
H   5.07527 -3.83470 -0.69013
H   2.07520 -4.51051 -0.48867
H   3.41953 -5.60451 -0.08166
H   4.14406 -4.07333  1.75992
H   2.44760 -4.52935  1.99200
H   1.65526 -2.38118  1.00202
H   2.76067 -2.05321  2.35447
H   1.28356 -0.03820  2.74301
H  -3.46697  1.40519  3.14511
H  -1.97712  1.36828  5.17987
H  -3.76898  1.34585  0.82076
H  -2.34835  1.29486 -0.23901
H  -1.65502 -1.84338  0.70447
H  -1.50406 -0.98695 -1.28710
H  -3.37430 -1.00171 -3.90072
H  -4.67171 -2.27573 -3.88228
H  -5.11864 -0.52534 -3.72101
H  -6.11846 -1.21864  2.85585
H  -7.36166 -0.53180  1.73277
H  -6.72715 -2.21109  1.49893

88
Reactant, IIICO2Me (CO32-)
C   0.93880 -2.51383  1.89371
C   0.39117 -1.60656  0.94554
C  -0.38342 -2.17541 -0.11499
C  -0.51359 -3.58061 -0.22889
C   0.07375 -4.46166  0.69063
C   0.78163 -3.89428  1.75504
Pd  0.79067  0.34828  1.35800
C  -2.72911 -0.33161  0.54030
C  -2.60059 -1.00329 -0.85003
C  -3.46157 -2.27841 -0.85899
O  -4.28229 -2.58663 -0.00638
C  -1.08102 -1.30456 -1.14832
F   1.36472 -4.73110  2.67394
C   1.72928  0.83432 -0.34024
N   1.48803  1.97290 -1.09586
C   2.35152  2.11357 -2.18835
C   3.16106  1.01987 -2.17074
N   2.77233  0.26653 -1.05260
C   0.80502  3.28375 -0.87323
C   0.90903  3.80734 -2.33770
O   2.16437  3.27187 -2.88455
C  -0.64094  3.13558 -0.37596
C  -1.28653  4.50394 -0.07490
C  -0.44697  5.30123  0.94043
C   0.98790  5.49626  0.41693
C   1.65225  4.13950  0.10673
O   4.21134  0.46565 -2.85204
C   4.81954 -0.42083 -1.86393
C   3.67016 -0.90966 -0.91505
C   3.00074 -2.19823 -1.45310
C   3.89897 -3.44007 -1.27445
C   4.36167 -3.60439  0.18562
C   5.05866 -2.32694  0.69100
C   4.14969 -1.09092  0.53729
O   0.92610  2.16753  2.41857
C   0.26801  1.63076  3.47082
O  -0.05377  0.34172  3.24223
O  -0.00705  2.25011  4.50466
C  -3.09665 -0.02865 -1.94369
O  -2.52945  1.01143 -2.25036
O  -4.22006 -0.47249 -2.57363
C  -4.79597  0.48125 -3.48979
O  -3.21052 -3.05693 -1.95809
C  -4.03080 -4.24053 -2.03288
H   3.25208 -1.19369  1.17370
H   4.66579 -0.17070  0.86707
H   6.00523 -2.17603  0.13019
H   5.34481 -2.43760  1.75251
H   3.48349 -3.81369  0.82369
H   5.03992 -4.47352  0.27653
H   3.34449 -4.33622 -1.60640
H   4.78997 -3.36813 -1.93289
H   2.74219 -2.05083 -2.51839
H   2.05537 -2.34293 -0.90378
H   5.57728  0.14972 -1.28996
H   5.30847 -1.23608 -2.41717
H   0.06826  3.42873 -2.95037
H   0.96960  4.90273 -2.41061
H   2.66352  4.28427 -0.31887
H   1.73986  3.56170  1.04458
H   1.60294  6.03417  1.16152
H   0.96698  6.14050 -0.48832
H  -0.40384  4.73699  1.89049
H  -0.91844  6.27965  1.15237
H  -1.40207  5.09329 -1.00959
H  -2.30823  4.33790  0.31140
H  -0.58883  2.55372  0.56411
H  -1.23406  2.55654 -1.10367
H   1.48674 -2.13510  2.76332
H  -1.08244 -3.99316 -1.07071
H  -0.01564 -5.54807  0.59855
H  -0.58166 -0.32332 -1.19575
H  -1.02796 -1.76999 -2.14852
H  -1.98487  0.48614  0.60616
H  -2.44341 -1.04418  1.32664
H  -3.86347 -4.88764 -1.15632
H  -5.09900 -3.97044 -2.07194
H  -3.72611 -4.75248 -2.95698
H  -5.12483  1.37468 -2.93511
H  -4.06564  0.77994 -4.25920
H  -5.65583 -0.03040 -3.94518
C  -4.09448  0.25095  0.83442
O  -4.84883  0.77980  0.02027
O  -4.36977  0.18881  2.16610
C  -5.60716  0.81794  2.55271
H  -6.46604  0.31213  2.08032
H  -5.65398  0.72268  3.64630
H  -5.61698  1.87983  2.25602

88
TS(IIICO2Me-IVCO2Me)2 (CO32-)
C  -1.48723 -2.44993 -2.18281
C  -2.44296 -2.58873 -0.98010
C  -1.85256 -3.51552  0.11095
C  -1.40749 -4.87691 -0.45947
C  -0.43847 -4.70286 -1.64382
C  -1.06472 -3.82215 -2.74094
C  -3.89130 -3.01446 -1.41631
O  -4.84691 -2.27045 -0.58939
C  -4.16688 -1.14273 -0.22937
N  -2.78177 -1.26524 -0.40323
C  -2.08902 -0.14963 -0.01725
N  -3.09712  0.67296  0.42059
C  -4.37018  0.10803  0.27700
O  -5.37418  0.97357  0.60949
C  -4.68286  2.09754  1.25365
C  -3.22820  2.12902  0.68082
C  -3.13727  2.89766 -0.66366
C  -3.14052  4.42535 -0.46390
C  -2.03287  4.86479  0.51062
C  -2.18925  4.14997  1.86528
C  -2.17641  2.61887  1.69255
Pd -0.17837  0.24691 -0.16749
O  -0.63840  1.31517 -1.89879
C   0.05007  0.74931 -2.92582
O  -0.22296  1.04145 -4.10365
C   0.29784 -0.80223  1.51336
C  -0.53782 -0.84034  2.65715
C  -0.15960 -1.54143  3.80600
C   1.04477 -2.24347  3.88563
C   1.88366 -2.21248  2.76030
C   1.53762 -1.51136  1.58408
C   2.51610 -1.53043  0.41925
C   3.24188 -0.15508  0.16144
C   3.90207  0.34933  1.46378
O   4.61152 -0.64145  2.08469
C   5.27085 -0.21982  3.29361
F  -1.00285 -1.54979  4.88850
C   2.22716  0.88241 -0.36814
C   4.38978 -0.39470 -0.85119
O   3.88330 -0.83907 -2.02799
C   4.83940 -0.91949 -3.10041
O   5.58657 -0.27563 -0.62075
O   0.99871 -0.11850 -2.55738
O   3.80921  1.47912  1.92231
H  -0.58866 -1.88331 -1.86804
H  -1.96456 -1.83139 -2.96345
H  -1.93830 -4.34993 -3.17946
H  -0.34971 -3.66190 -3.56625
H   0.49140 -4.22142 -1.28495
H  -0.15130 -5.68947 -2.05312
H  -0.94044 -5.47262  0.34578
H  -2.29227 -5.45669 -0.79650
H  -2.59576 -3.64820  0.91930
H  -0.98545 -2.99339  0.55421
H  -4.06665 -2.74996 -2.47661
H  -4.09735 -4.08375 -1.25978
H  -4.67137  1.92064  2.34729
H  -5.26221  3.00427  1.02598
H  -3.98233  2.58616 -1.30613
H  -2.21121  2.57378 -1.18044
H  -3.01132  4.91436 -1.44600
H  -4.12312  4.76817 -0.07436
H  -1.04787  4.60621  0.07841
H  -2.05069  5.96185  0.65090
H  -3.13694  4.47337  2.34519
H  -1.37717  4.44039  2.55583
H  -1.18831  2.29076  1.30993
H  -2.32694  2.10673  2.66104
H  -1.50151 -0.32081  2.66677
H   2.84153 -2.74569  2.79428
H   1.30961 -2.78999  4.79556
H   3.28413 -2.30148  0.60189
H   1.99935 -1.77829 -0.52404
H   1.60081  1.23364  0.48791
C   2.83630  2.10052 -0.96717
H   1.60202  0.36536 -1.41672
H   4.26161 -1.23869 -3.97838
H   5.28820  0.07236 -3.27082
H   5.63919 -1.64331 -2.86663
H   4.53635  0.12281  4.04128
H   5.81073 -1.10513  3.66029
H   5.97431  0.60302  3.08539
O   2.01261  3.19671 -0.84269
O   3.91300  2.16099 -1.56383
C   2.46563  4.35086 -1.57058
H   2.49704  4.14256 -2.65332
H   1.73052  5.14121 -1.35864
H   3.47230  4.65916 -1.24059

86
Reactant, IIIC(CH2)2 (CO32-)
C   4.12223 -0.86994  0.57119
C   3.64662 -0.68935 -0.88193
C   3.06390 -2.00622 -1.45248
C   4.04453 -3.18815 -1.29789
C   4.52244 -3.35626  0.15769
C   5.11483 -2.04299  0.70428
C   4.77620 -0.11345 -1.80484
O   4.12704  0.74587 -2.79024
C   3.02914  1.21610 -2.12194
N   2.67984  0.43123 -1.01227
C   1.57951  0.91007 -0.32101
N   1.26143  2.02537 -1.08388
C   2.13519  2.24084 -2.15533
O   1.87380  3.38547 -2.85101
C   0.56214  3.80932 -2.34504
C   0.44283  3.25896 -0.89001
C   1.14621  4.18359  0.13893
C   0.32797  5.45622  0.43457
C  -1.09697  5.09649  0.89342
C  -1.80267  4.23892 -0.17307
C  -1.00514  2.95382 -0.47543
Pd  0.61741  0.35219  1.34284
O  -0.36697  0.28571  3.16225
C  -0.12644  1.58855  3.41602
O  -0.56411  2.19974  4.39935
C   0.29807 -1.58210  0.80360
C   1.00473 -2.56888  1.54144
C   0.90621 -3.92392  1.21756
C   0.11442 -4.38562  0.16281
C  -0.63818 -3.42857 -0.53580
C  -0.58356 -2.05144 -0.22020
C  -1.49492 -1.09524 -0.97048
C  -2.98073 -1.05402 -0.43726
C  -3.76841 -0.08250 -1.33465
O  -5.12210 -0.26068 -1.19334
C  -5.92641  0.64429 -1.97910
F   1.65375 -4.83456  1.92860
O   0.63195  2.14993  2.45113
C  -3.01074 -0.59898  1.03338
C  -3.62427 -2.45146 -0.56677
O  -3.68737 -2.82420 -1.89486
C  -4.27337 -4.12344 -2.10797
O  -4.02253 -3.17015  0.33278
O  -3.29964  0.77136 -2.07499
H   3.22853 -1.04699  1.19550
H   4.57162  0.07527  0.92685
H   6.05319 -1.80704  0.15929
H   5.39892 -2.16071  1.76568
H   3.67050 -3.66642  0.78860
H   5.27336 -4.16647  0.21876
H   3.55194 -4.11249 -1.64934
H   4.92677 -3.04122 -1.95555
H   2.80157 -1.85216 -2.51569
H   2.12836 -2.22483 -0.91151
H   5.48612  0.49666 -1.21071
H   5.32583 -0.88688 -2.36090
H  -0.22249  3.37498 -2.99486
H   0.53483  4.90715 -2.40236
H   2.15495  4.43997 -0.23733
H   1.25166  3.60430  1.07440
H   0.84903  6.04451  1.21183
H   0.27393  6.10942 -0.46305
H  -1.03195  4.51982  1.83480
H  -1.68092  6.01290  1.10193
H  -1.94091  4.83594 -1.09986
H  -2.81612  3.95714  0.16522
H  -0.95135  2.33630  0.44122
H  -1.50386  2.34852 -1.25295
H   1.64429 -2.28062  2.38290
H  -1.28154 -3.76073 -1.36066
H   0.08113 -5.45074 -0.08377
H  -1.10027 -0.07173 -0.87129
H  -1.53669 -1.34560 -2.04491
H  -2.19347 -1.04859  1.60717
C  -3.35190  0.81441  1.46747
C  -4.28052 -0.33526  1.81151
H  -5.30073 -4.16047 -1.70872
H  -4.27480 -4.27355 -3.19744
H  -3.67825 -4.90681 -1.60966
H  -5.72084  0.51427 -3.05445
H  -6.96958  0.38534 -1.74924
H  -5.71746  1.69145 -1.70625
H  -5.23248 -0.39796  1.27630
H  -4.31111 -0.69358  2.84478
H  -3.69408  1.53167  0.71214
H  -2.71922  1.23682  2.25368

86
TS(IIIC(CH2)2-IVC(CH2)2)2 (CO32-)
C   3.83849 -1.51750 -1.57244
C   3.79375 -1.31340 -0.03509
C   3.09651 -2.48774  0.67313
C   3.67578 -3.85479  0.25833
C   3.64953 -4.03425 -1.27078
C   4.41454 -2.89176 -1.96288
C   5.19564 -0.96667  0.56173
O   5.38757  0.47700  0.38574
C   4.11733  0.98205  0.35156
N   3.13568 -0.01440  0.26465
C   1.86599  0.49271  0.10548
N   2.09803  1.84266  0.13997
C   3.45075  2.17035  0.29282
O   3.66792  3.51706  0.34722
C   2.44418  4.10349 -0.20773
C   1.27573  3.06448 -0.02880
C   0.39341  2.96782 -1.29214
C  -0.51466  4.20154 -1.45242
C  -1.38512  4.42072 -0.20145
C  -0.51299  4.54251  1.06296
C   0.42486  3.33006  1.23578
Pd  0.16036 -0.43611 -0.17956
O   0.79789 -0.88783 -2.12073
C  -0.00001 -0.39775 -3.12432
O   0.41437 -0.43556 -4.30039
C  -0.41145 -0.28318  1.76992
C  -1.76275  0.03683  2.10037
C  -2.21332 -0.04735  3.43275
C  -1.35876 -0.43674  4.47844
C  -0.03433 -0.72986  4.14728
C   0.44414 -0.65457  2.83394
C  -2.69091  0.53692  1.01868
C  -3.16016 -0.51934 -0.04671
C  -4.31614 -1.32129  0.56957
O  -5.46602 -0.56109  0.58604
C  -6.59974 -1.21307  1.18907
F   0.82956 -1.09948  5.14878
C  -1.98015 -1.35285 -0.60653
C  -3.71683  0.30390 -1.25245
O  -4.16739 -0.52177 -2.23054
C  -4.26140  0.10300 -3.53693
O  -3.71286  1.52461 -1.33716
O  -1.17322  0.07437 -2.73369
O  -4.29158 -2.44968  1.04405
C  -2.26166 -2.68394 -1.31955
H  -0.22405  2.05007 -1.23120
H   1.04014  2.82984 -2.17714
H   0.09728  5.10978 -1.64152
H  -1.15041  4.05888 -2.34279
H  -2.08086  3.56665 -0.10199
H  -2.01004  5.32580 -0.31975
H  -1.14304  4.64437  1.96545
H   0.08597  5.47573  1.00143
H   1.09508  3.46870  2.10500
H  -0.16643  2.41725  1.43114
H   2.61360  4.31161 -1.28139
H   2.26996  5.04826  0.32918
H   5.23081 -1.19630  1.64538
H   6.02714 -1.46766  0.04457
H   4.43910 -0.70300 -2.01936
H   2.80187 -1.40509 -1.95852
H   4.36319 -3.00078 -3.06082
H   5.49069 -2.96148 -1.69369
H   2.59968 -4.02521 -1.61993
H   4.07710 -5.01581 -1.54913
H   4.72048 -3.95111  0.62163
H   3.10107 -4.65653  0.75677
H   2.02432 -2.43389  0.39920
H   3.15394 -2.34913  1.76877
H   1.49737 -0.89417  2.65473
H  -3.25608  0.20869  3.66367
H  -1.69774 -0.50196  5.51645
H  -3.58545  1.01927  1.45002
H  -2.17066  1.31027  0.42874
C  -1.54154 -2.72630 -0.01436
H  -1.44237 -0.66612 -1.51377
H  -3.23106  0.33128 -3.86234
H  -4.72983 -0.65043 -4.18710
H  -4.87461  1.01755 -3.49166
H  -6.39491 -1.46724  2.24265
H  -7.42637 -0.49132  1.11945
H  -6.85106 -2.14211  0.65066
H  -2.09769 -3.06665  0.86186
H  -0.47071 -2.95602 -0.00536
H  -3.30033 -3.02702 -1.32834
H  -1.70931 -2.84747 -2.25013

92
Reactant, IIIPh (CO32-)
C   4.44824 -0.69079  0.79284
C   4.03943 -0.61288 -0.68985
C   3.53214 -1.98191 -1.20623
C   4.54220 -3.11642 -0.93249
C   4.94939 -3.17962  0.55232
C   5.47273 -1.81608  1.04311
C   5.19392 -0.05054 -1.59102
O   4.56785  0.73693 -2.64898
C   3.42941  1.21017 -2.05486
N   3.04322  0.46393 -0.93051
C   1.90737  0.95359 -0.30744
N   1.60676  2.03248 -1.12684
C   2.52274  2.21813 -2.16845
O   2.27427  3.32962 -2.92041
C   0.94219  3.76086 -2.47559
C   0.78537  3.27350 -1.00254
C   1.46901  4.23974  0.00186
C   0.65190  5.52939  0.21717
C  -0.78863  5.20117  0.65044
C  -1.46913  4.29602 -0.39289
C  -0.67174  2.99219 -0.60398
Pd  0.90066  0.44304  1.34425
O  -0.07788  0.41903  3.16267
C   0.13395  1.73372  3.37483
O  -0.25942  2.35666  4.36727
C   0.69293 -1.53758  0.92298
C   1.33472 -2.41711  1.83628
C   1.33326 -3.79894  1.63547
C   0.69888 -4.39579  0.54180
C   0.01222 -3.54606 -0.33845
C  -0.02021 -2.14327 -0.15892
C  -0.83557 -1.30886 -1.13210
C  -2.38677 -1.31985 -0.85993
C  -3.06003 -0.34694 -1.84408
O  -4.34399 -0.72406 -2.11473
C  -5.09544  0.22485 -2.90175
F   2.01753 -4.60265  2.51611
O   0.82714  2.29139  2.35638
C  -2.67552 -0.84682  0.61250
C  -4.06850 -0.31375  0.89954
C  -2.95118 -2.73343 -1.08878
O  -2.72701 -3.13948 -2.38198
C  -3.22973 -4.45762 -2.67983
O  -3.49844 -3.45313 -0.26605
O  -2.55959  0.67058 -2.30533
H   3.53145 -0.86615  1.38372
H   4.84585  0.28983  1.11249
H   6.42788 -1.58012  0.52812
H   5.70892 -1.85944  2.12169
H   4.07464 -3.47466  1.15934
H   5.71897 -3.96010  0.70242
H   4.09858 -4.07691 -1.25065
H   5.45212 -2.97740 -1.55317
H   3.31844 -1.90106 -2.28838
H   2.57794 -2.20320 -0.70018
H   5.85821  0.61066 -0.99886
H   5.79026 -0.83455 -2.08019
H   0.18289  3.28823 -3.12854
H   0.90638  4.85456 -2.58344
H   2.48861  4.47421 -0.35883
H   1.54660  3.70201  0.96436
H   1.15506  6.14895  0.98182
H   0.62886  6.14165 -0.70998
H  -0.75479  4.66929  1.61937
H  -1.37116  6.13027  0.79768
H  -1.57484  4.84547 -1.35270
H  -2.49595  4.04087 -0.07303
H  -0.63332  2.43466  0.35184
H  -1.15204  2.34137 -1.35473
H   1.84429 -2.01889  2.72050
H  -0.49924 -3.98567 -1.20446
H   0.73609 -5.47968  0.39980
H  -0.51441 -0.25727 -1.06380
H  -0.68058 -1.64757 -2.17216
H  -1.92366 -0.07662  0.85932
H  -2.45342 -1.70731  1.26335
H  -2.74978 -5.21373 -2.03674
H  -4.31987 -4.50415 -2.52116
H  -2.98370 -4.63545 -3.73653
H  -5.21706  1.16713 -2.34352
H  -4.58518  0.43413 -3.85590
H  -6.07273 -0.24693 -3.07456
C  -5.14822 -1.17167  1.20109
C  -6.42364 -0.65401  1.47302
C  -6.64817  0.73286  1.45053
C  -5.58153  1.59842  1.16029
C  -4.30530  1.07782  0.89010
H  -4.97204 -2.25138  1.21080
H  -7.24665 -1.33832  1.71095
H  -7.64328  1.13623  1.67081
H  -5.73638  2.68342  1.16088
H  -3.46964  1.75769  0.69016

92
TS(IIIPh-IVPh)2 (CO32-)
C  -2.80197  3.29495 -0.36249
C  -3.08624  2.40451  0.87593
C  -2.03541  2.61101  1.98168
C  -1.83119  4.09715  2.33442
C  -1.49078  4.92695  1.08280
C  -2.59069  4.77315  0.01690
C  -4.56101  2.53463  1.37847
O  -5.37159  1.61246  0.57345
C  -4.48867  0.64648  0.17827
N  -3.15726  0.98399  0.45013
C  -2.25582  0.07534 -0.04881
N  -3.08288 -0.86341 -0.60488
C  -4.44248 -0.54883 -0.47811
O  -5.25835 -1.50251 -1.01596
C  -4.37379 -2.27199 -1.89705
C  -2.90782 -2.13458 -1.34772
C  -1.87140 -1.98329 -2.48028
C  -1.62047 -3.31545 -3.21160
C  -1.19606 -4.42090 -2.22734
C  -2.24827 -4.60260 -1.11717
C  -2.52518 -3.27851 -0.37703
Pd -0.29520  0.19070 -0.07250
O  -0.48095  1.52005 -1.67688
C   0.15330  0.99530 -2.75744
O  -0.05617  1.44162 -3.89876
C  -0.07027 -1.12792  1.45740
C   1.01829 -2.05378  1.41403
C   1.22340 -2.95583  2.47997
C   0.38311 -2.98046  3.60569
C  -0.67422 -2.06891  3.63649
C  -0.91190 -1.16554  2.59513
C   1.97756 -2.08427  0.23797
C   2.94197 -0.84662  0.16465
C   3.70495 -0.77226  1.50544
O   4.53447 -1.85989  1.65226
C   5.23475 -1.89902  2.91154
F  -1.51445 -2.06915  4.72160
C   2.11118  0.46116 -0.08241
C   2.86123  1.72666 -0.46505
C   3.95033 -1.11892 -0.96654
O   5.04252 -0.30308 -0.84785
C   5.99310 -0.42259 -1.92430
O   3.82771 -1.94188 -1.86132
O   0.99437 -0.01634 -2.48540
O   3.58100  0.07250  2.37931
H  -0.92095 -1.61099 -2.05030
H  -2.20228 -1.19714 -3.18183
H  -2.53387 -3.63900 -3.75490
H  -0.84087 -3.15610 -3.97620
H  -0.22797 -4.14084 -1.76982
H  -1.03298 -5.37575 -2.76119
H  -1.92080 -5.36480 -0.38683
H  -3.18650 -4.99102 -1.56614
H  -3.32769 -3.40449  0.37378
H  -1.62008 -2.95865  0.17022
H  -4.44298 -1.84923 -2.91753
H  -4.74440 -3.30788 -1.89684
H  -4.64250  2.23509  2.44212
H  -4.98347  3.54043  1.23830
H  -3.64426  3.19114 -1.07222
H  -1.90554  2.89168 -0.87624
H  -2.33097  5.34186 -0.89369
H  -3.53337  5.21803  0.40215
H  -0.52940  4.57505  0.66352
H  -1.35694  5.99118  1.35276
H  -2.74806  4.50630  2.80876
H  -1.02857  4.18121  3.08922
H  -1.08645  2.17810  1.60358
H  -2.31768  2.02381  2.87543
H  -1.76744 -0.48793  2.68495
H   2.06205 -3.66213  2.42457
H   0.53511 -3.68061  4.43239
H   2.59461 -2.99756  0.27625
H   1.43288 -2.09164 -0.72195
H   1.67272  0.67197  0.91650
H   1.42895  0.18071 -1.21831
H   5.53569 -0.10729 -2.87609
H   6.82326  0.24730 -1.65909
H   6.34369 -1.46327 -2.02513
H   5.86174 -1.00099  3.03944
H   4.52248 -1.95195  3.75145
H   5.85883 -2.80403  2.87546
C   3.19040  2.01802 -1.81055
C   3.86526  3.20099 -2.14773
C   4.22147  4.12934 -1.15483
C   3.89062  3.86093  0.18351
C   3.22043  2.67457  0.52125
H   2.86470  1.32092 -2.59109
H   4.09395  3.40844 -3.19991
H   4.74080  5.05747 -1.42261
H   4.15764  4.57685  0.97087
H   2.98689  2.45517  1.56849

86
Reactant, IIIOMe (CO32-)
C   4.15641 -0.02913  0.36652
C   3.57916 -0.04153 -1.06113
C   3.25564 -1.48355 -1.52438
C   4.46653 -2.42786 -1.37045
C   5.03819 -2.40301  0.06037
C   5.37535 -0.96469  0.49798
C   4.51123  0.69821 -2.08292
O   3.64476  1.34977 -3.06169
C   2.50991  1.62099 -2.34693
N   2.39238  0.84407 -1.18438
C   1.25631  1.12467 -0.44601
N   0.67081  2.10373 -1.23301
C   1.42071  2.43653 -2.36646
O   0.88462  3.46235 -3.09022
C  -0.45883  3.62788 -2.52084
C  -0.38294  3.14060 -1.03972
C   0.14900  4.24510 -0.08892
C  -0.91465  5.32149  0.20509
C  -2.20001  4.68374  0.76329
C  -2.75113  3.63420 -0.21942
C  -1.70420  2.54537 -0.52881
Pd  0.61003  0.50403  1.33805
O  -0.00128  0.37686  3.31534
C   0.09595  1.71435  3.50100
O  -0.20013  2.28983  4.55498
C   0.57077 -1.48111  0.88586
C   1.46507 -2.27717  1.65099
C   1.66121 -3.62890  1.36040
C   0.99829 -4.27236  0.31142
C   0.06314 -3.51531 -0.41215
C  -0.18787 -2.15271 -0.12338
C  -1.26983 -1.43211 -0.90857
C  -2.74398 -1.77392 -0.48345
C  -2.97267 -1.48632  1.02045
O  -3.03854 -0.15763  1.25641
C  -3.12059  0.22459  2.66475
F   2.58053 -4.34243  2.09434
O   0.53600  2.33517  2.38963
C  -3.10046 -3.26137 -0.69292
O  -2.93111 -3.58108 -2.07816
C  -3.70546 -0.90713 -1.31767
O  -5.00992 -1.18014 -0.99263
C  -5.97674 -0.39515 -1.71867
O  -3.40102 -0.08404 -2.16924
O  -3.08588 -2.35790  1.87250
H   3.35122 -0.34475  1.05462
H   4.41696  1.00828  0.64523
H   6.21607 -0.58000 -0.11728
H   5.73094 -0.95295  1.54414
H   4.29731 -2.83490  0.75692
H   5.94015 -3.04093  0.12014
H   4.15905 -3.45315 -1.64383
H   5.26634 -2.14508 -2.08669
H   2.91177 -1.45559 -2.57505
H   2.41520 -1.85481 -0.91482
H   5.11169  1.47353 -1.56595
H   5.17678  0.02202 -2.63917
H  -1.16626  3.00575 -3.10279
H  -0.72078  4.69139 -2.61998
H   1.05534  4.69773 -0.53424
H   0.43473  3.75328  0.86023
H  -0.49907  6.04948  0.92526
H  -1.15869  5.89861 -0.71267
H  -1.96104  4.19138  1.72441
H  -2.96168  5.45954  0.96923
H  -3.07041  4.13783 -1.15661
H  -3.65513  3.15029  0.19246
H  -1.46989  1.98428  0.39606
H  -2.09676  1.81587 -1.25854
H   2.02370 -1.83536  2.48338
H  -0.47865 -3.98590 -1.24283
H   1.20224 -5.32294  0.08471
H  -1.13316 -0.34730 -0.78903
H  -1.20727 -1.66621 -1.98564
H  -4.14830 -3.44006 -0.37955
H  -2.44158 -3.88008 -0.05425
H  -5.88922 -0.57118 -2.80364
H  -6.95945 -0.72320 -1.35076
H  -5.83029  0.68022 -1.52535
H  -3.82595 -0.43784  3.18944
H  -2.10944  0.16787  3.10887
H  -3.48030  1.26275  2.65753
C  -3.28591 -4.92777 -2.34054
H  -4.35149 -5.13281 -2.09531
H  -3.12763 -5.10511 -3.41703
H  -2.66097 -5.64300 -1.76293

86
TS(IIIOMe-IVOMe)2 (CO32-)
C  -1.75117  0.90533  1.80181
C  -0.42727  0.39070  1.62769
C   0.39321  0.31773  2.77966
C  -0.08395  0.71659  4.03291
C  -1.37554  1.21446  4.21530
C  -2.19735  1.30310  3.07939
Pd  0.15383 -0.34648 -0.18734
C  -2.10468 -1.21167 -0.31409
O  -2.57056 -2.35966 -1.03169
F   0.74755  0.62401  5.12142
C  -2.68485  1.07080  0.61734
C  -3.27605 -0.25362  0.01856
C  -4.09146  0.15163 -1.23315
O  -4.12638  1.27159 -1.72286
C   2.00039  0.31301 -0.01754
N   2.48812  1.56578 -0.27885
C   3.88049  1.65757 -0.15655
C   4.30655  0.40784  0.18715
N   3.14945 -0.37456  0.29122
C   1.91102  2.86816 -0.68837
C   3.24944  3.58422 -1.09600
O   4.35040  2.91785 -0.39205
C   1.21212  3.54844  0.51393
C   0.51907  4.86672  0.11568
C  -0.45075  4.66122 -1.06299
C   0.27305  4.03219 -2.26785
C   0.94873  2.70238 -1.88316
O   5.45252 -0.31213  0.38310
C   4.98219 -1.60552  0.89276
C   3.52854 -1.80773  0.35284
C   2.61693 -2.59294  1.31291
C   2.89582 -4.10839  1.28463
C   2.80947 -4.66762 -0.14741
C   3.77950 -3.92166 -1.08139
C   3.50624 -2.40543 -1.07880
O   0.68905 -1.21090 -2.01143
C  -0.14416 -0.73665 -2.99430
O  -1.18047 -0.02888 -2.55836
O   0.11675 -0.98173 -4.18678
C  -4.20986 -0.90106  1.05805
O  -3.96652 -1.87065  1.75887
O  -5.38150 -0.18669  1.17139
C  -6.29086 -0.70294  2.16218
O  -4.80232 -0.89997 -1.72525
C  -5.47765 -0.61587 -2.96709
H   0.17657  1.95160 -1.62191
H   1.49810  2.27096 -2.73880
H   1.02449  4.75058 -2.65990
H  -0.43779  3.84128 -3.09003
H  -1.27166  3.98933 -0.74796
H  -0.91698  5.62261 -1.34865
H  -0.01189  5.27741  0.99379
H   1.27864  5.62597 -0.16637
H   1.95182  3.71626  1.31917
H   0.46503  2.83503  0.90679
H   3.42188  3.48695 -2.18493
H   3.28125  4.64548 -0.80743
H   4.98879 -1.56945  2.00026
H   5.69114 -2.36803  0.53806
H   4.25589 -1.87395 -1.69474
H   2.51464 -2.18551 -1.52677
H   3.69030 -4.29977 -2.11546
H   4.82278 -4.13377 -0.76301
H   1.77719 -4.53970 -0.52463
H   3.02336 -5.75290 -0.14962
H   3.90385 -4.31815  1.70013
H   2.17582 -4.62055  1.94828
H   1.57268 -2.39192  0.99733
H   2.72102 -2.18866  2.33694
H   1.42061 -0.05599  2.71549
H  -3.21460  1.70238  3.18803
H  -1.71575  1.52367  5.20792
H  -3.53209  1.72572  0.88140
H  -2.15583  1.55208 -0.22321
H  -1.73146 -1.55383  0.67381
H  -1.47382 -0.55202 -1.26779
H  -4.74523 -0.33354 -3.74012
H  -5.99004 -1.54924 -3.24159
H  -6.20348  0.20606 -2.84384
H  -5.82386 -0.70569  3.16118
H  -7.16232 -0.03214  2.14361
H  -6.59255 -1.73505  1.91688
C  -1.64137 -3.43281 -0.95930
H  -2.05709 -4.25413 -1.56736
H  -0.65310 -3.13466 -1.36339
H  -1.51598 -3.79117  0.08851

4
carbonate
C   0.00000  0.00000  0.00000
O   0.00000  1.32676  0.00000
O   1.14900 -0.66338  0.00000
O  -1.14900 -0.66338  0.00000

5
bicarbonate
C   0.16270  0.07486 -0.00001
O  -0.15010  1.30286 -0.00006
O  -1.01546 -0.81350 -0.00018
O   1.25739 -0.52992  0.00008
H  -1.71074 -0.12468  0.00136

16
pivalate
C   1.07257  0.03111  0.00005
O   1.59816 -1.12516  0.00004
C  -0.53990  0.01722  0.00001
O   1.62302  1.17114  0.00006
C  -1.10916  1.44393  0.00009
C  -0.99851 -0.75455 -1.25346
C  -0.99870 -0.75478  1.25327
H  -2.22105  1.45088  0.00056
H  -0.75061  1.99982  0.88321
H  -0.75141  1.99969 -0.88345
H  -2.09542 -0.93404 -1.26673
H  -0.73762 -0.20141 -2.17609
H  -0.46864 -1.72205 -1.27918
H  -2.09549 -0.93496  1.26592
H  -0.46825 -1.72195  1.27933
H  -0.73871 -0.20142  2.17601

17
Pivalic acid
C   1.02161  1.50550 -0.00015
C   0.57482  0.03046 -0.00002
C   1.10377 -0.69414 -1.26428
C  -0.95485 -0.13354 -0.00049
O  -1.63702  1.05245 -0.00012
O  -1.53530 -1.21203 -0.00009
C   1.10291 -0.69363  1.26491
H   2.12434  1.55729  0.00020
H   0.65416  2.04033 -0.89090
H   0.65357  2.04068  0.89015
H   2.20648 -0.68706  1.26621
H   0.75846 -0.19336  2.18647
H   0.75412 -1.73811  1.28711
H   2.20733 -0.68759 -1.26482
H   0.75496 -1.73861 -1.28631
H   0.75996 -0.19423 -2.18627
H  -2.58442  0.78938  0.00001

1
bromide
Br  0.00000  0.00000  0.00000

6
Cs2CO3 ion-pair
C   0.00514 -1.19481  0.00000
O  -1.12472 -1.84297  0.00000
O   0.00000  0.14924 -0.00000
O   1.13969 -1.83481  0.00000
Cs -2.82314  0.31009  0.00000
Cs  2.82040  0.33349 -0.00000

6
CsHCO3
C  -0.03154  1.98300  0.00000
O  -0.05639  3.38431  0.00000
O   1.13007  1.44660  0.00000
O  -1.16194  1.41682  0.00000
H   0.89536  3.61060  0.00000
Cs  0.00000 -1.19074  0.00000

17
CsOPiv
C  -1.08948  0.03015 -0.00053
O  -0.51795 -1.11504 -0.00044
C  -2.66027  0.01362 -0.00011
O  -0.50037  1.16319 -0.00046
C  -3.23502  1.44055 -0.00290
C  -3.12910 -0.75581 -1.25671
C  -3.12761 -0.75007  1.26068
H  -4.34145  1.41753 -0.00193
H  -2.89601  2.00380  0.88201
H  -2.89766  1.99974 -0.89104
H  -4.22954 -0.86901 -1.26579
H  -2.83868 -0.22250 -2.18041
H  -2.66673 -1.75578 -1.27846
H  -4.22809 -0.86267  1.27190
H  -2.66584 -1.75025  1.28609
H  -2.83548 -0.21282  2.18154
Cs  2.13082 -0.00007  0.00001

36
Cs2CO3.2PhCF3
C  -0.00036 -0.59361  0.00190
O   0.65585  0.05886  0.93205
O  -0.00025 -1.91485  0.00425
O  -0.65623  0.05520 -0.93110
Cs  2.49542 -1.98875  1.48653
Cs -2.49425 -1.99518 -1.48002
C  -4.52255  2.32073  2.08977
C  -3.72613  2.81350  3.13305
C  -3.90733  1.68355  0.99396
H  -4.19842  3.31811  3.98292
C  -2.32860  2.65572  3.08890
C  -2.50853  1.53520  0.93461
H  -1.71450  3.03439  3.91419
H  -1.97764  1.05053  0.08921
C  -1.72275  2.01737  1.99454
H  -0.64277  1.83889  1.92718
H  -5.61034  2.43415  2.11818
C  -4.75145  1.07585 -0.08765
F  -4.20759  1.21604 -1.33595
F  -4.89525 -0.30109  0.08360
F  -6.01595  1.57441 -0.13809
C   2.32837  2.63905 -3.10111
C   1.72225  2.00694 -2.00329
C   3.72588  2.79682 -3.14567
H   0.64228  1.82857 -1.93528
H   4.19838  3.29657 -3.99829
C   2.50770  1.53109 -0.94024
C   4.52199  2.31030 -2.09925
H   1.97652  1.05096 -0.09238
H   5.60977  2.42377 -2.12792
C   3.90651  1.67942 -0.99993
H   1.71451  3.01281 -3.92881
C   4.75037  1.07828  0.08551
F   4.20604  1.22538  1.33266
F   4.89473 -0.29964 -0.07784
F   6.01473  1.57742  0.13345

21
CsHCO3.PhCF3
C  -1.57517  2.32849 -0.07290
O  -1.07250  3.62280 -0.25014
O  -2.57990  2.00501 -0.78230
O  -0.95407  1.62140  0.78146
H  -1.67208  3.99542 -0.92762
Cs -2.41540 -0.77653  0.08876
C   3.86115 -0.66818 -0.21763
C   4.77690  0.39112 -0.14090
C   2.49284 -0.41786 -0.00617
H   5.84267  0.20015 -0.30309
C   4.32451  1.69030  0.14232
C   2.02677  0.88148  0.28101
H   5.04106  2.51679  0.19997
H   0.95705  1.09584  0.45262
C   2.95595  1.92993  0.35143
H   2.59479  2.93971  0.56974
H   4.20253 -1.68316 -0.43817
C   1.50048 -1.54078 -0.10516
F   0.71189 -1.64957  1.01999
F   0.60850 -1.36113 -1.14631
F   2.07425 -2.75781 -0.29806

32
CsOPiv.PhCF3
C  -2.29742  2.62918 -0.46239
C  -3.65150  3.00048 -0.40657
C  -4.63263  2.03998 -0.11309
C  -4.26001  0.70877  0.12330
C  -2.90173  0.34749  0.06636
C  -1.90635  1.30264 -0.22669
C  -2.49591 -1.07956  0.30268
F  -3.53073 -1.88566  0.65804
F  -1.92339 -1.65194 -0.81848
F  -1.54309 -1.19926  1.28891
Cs  1.28945 -2.24664 -0.19064
O   1.14641  0.64659 -0.50780
C   2.31300  0.85224 -0.01046
O   3.12469 -0.05464  0.35955
C   2.74361  2.35147  0.16284
H  -5.68871  2.32468 -0.06723
H  -3.94294  4.03993 -0.59147
H  -0.83696  1.03644 -0.27293
H  -1.53023  3.37590 -0.69042
H  -5.01560 -0.04713  0.35324
C   4.22461  2.45666  0.56835
C   2.49648  3.09979 -1.16562
C   1.85221  2.96828  1.26762
H   2.69771  4.18192 -1.05572
H   3.15391  2.71528 -1.96635
H   1.45311  2.95848 -1.48985
H   4.51659  3.51391  0.71380
H   4.41545  1.90452  1.50219
H   4.87787  2.02059 -0.20604
H   2.07794  4.04255  1.40342
H   0.78556  2.86562  1.00701
H   2.01669  2.46441  2.23719

97
IVMe.CsOPiv
C   0.67946 -2.88558  0.68746
C   1.27431 -1.60355  0.77986
C   2.38656 -1.47392  1.66385
C   2.83606 -2.58067  2.41461
C   2.23075 -3.84417  2.32024
C   1.16067 -3.96767  1.43359
Pd  0.46446  0.03405 -0.08775
C   2.37839  0.84600 -0.42281
C   3.60975  0.28212  0.33972
C   4.30681 -0.91202 -0.33848
O   3.96056 -1.52115 -1.33963
C   3.15581 -0.17328  1.75955
F   0.54415 -5.18293  1.29642
C  -1.43070 -0.81979 -0.08196
N  -2.31978 -1.18521  0.90810
C  -3.40691 -1.94785  0.45375
C  -3.22614 -2.08567 -0.89361
N  -2.05795 -1.37046 -1.19541
C  -2.47406 -0.93008  2.37156
C  -3.50117 -2.07056  2.67676
O  -4.27589 -2.28909  1.44561
C  -1.15081 -1.08787  3.13976
C  -1.31104 -0.75293  4.63601
C  -1.87809  0.66380  4.83763
C  -3.21886  0.82483  4.09897
C  -3.07622  0.48008  2.60172
O  -3.75870 -2.73157 -1.97047
C  -3.03409 -2.19282 -3.12292
C  -1.66232 -1.63354 -2.60885
C  -0.52580 -2.68335 -2.66877
C  -0.02976 -2.93683 -4.10562
C   0.40596 -1.62719 -4.78534
C  -0.73919 -0.59897 -4.76876
C  -1.23760 -0.33966 -3.33236
O  -0.17932  2.16501 -0.72709
C  -0.48986  3.08501  0.13179
O  -1.36821  2.97359  1.03930
C   0.23423  4.46802  0.00962
C   1.14616  4.61561  1.25448
C   1.07580  4.57759 -1.27402
C  -0.83583  5.58542  0.03692
C   4.60090  1.44524  0.50339
O   4.63120  2.22814  1.44594
O   5.42220  1.56903 -0.58751
C   6.32844  2.69271 -0.52549
O   5.41964 -1.26306  0.38638
C   6.12129 -2.41653 -0.12239
H  -0.43531  0.12913 -2.72873
H  -2.09237  0.36707 -3.35432
H  -1.57570 -0.96624 -5.39854
H  -0.41109  0.35686 -5.21418
H   1.27708 -1.20930 -4.24644
H   0.73092 -1.81879 -5.82354
H   0.80824 -3.65444 -4.07146
H  -0.82491 -3.41986 -4.71028
H  -0.87317 -3.62230 -2.20057
H   0.30750 -2.29518 -2.05379
H  -3.64532 -1.38399 -3.57359
H  -2.92681 -3.01131 -3.84906
H  -2.97565 -3.01073  2.92815
H  -4.22247 -1.81869  3.46668
H  -4.06995  0.52929  2.10858
H  -2.40331  1.22001  2.12346
H  -3.59606  1.85865  4.19708
H  -3.98029  0.17200  4.57212
H  -1.15650  1.40408  4.44279
H  -2.00635  0.88139  5.91325
H  -1.97810 -1.49178  5.12597
H  -0.32890 -0.85195  5.13005
H  -0.41463 -0.40535  2.67521
H  -0.75488 -2.10697  2.99226
H  -0.18105 -3.07442  0.04113
H   3.69034 -2.44967  3.09012
H   2.57909 -4.70453  2.89817
H   2.53966  0.64424  2.17457
H   4.03428 -0.29097  2.41497
H   2.19335  1.83609  0.04150
H   5.47587 -3.30928 -0.08560
H   6.44097 -2.25273 -1.16444
H   6.99348 -2.54422  0.53441
H   5.77154  3.64126 -0.45680
H   6.99106  2.61025  0.35134
H   6.91088  2.65189 -1.45649
H   1.57269  5.56416 -1.32007
H   1.84937  3.79591 -1.31304
H   0.45052  4.46856 -2.17766
H   1.63823  5.60537  1.25242
H   0.55349  4.52001  2.17876
H   1.93822  3.84709  1.27011
H  -0.35921  6.58198  0.05185
H  -1.48113  5.54503 -0.86261
H  -1.47344  5.48166  0.92890
C   2.55000  1.03871 -1.93757
H   3.45649  1.63076 -2.18207
H   2.64669  0.07413 -2.45847
H   1.68005  1.58957 -2.33353
Cs -3.31474  1.86118 -0.83641

100
IVCO2Me.CsOPiv
C   0.85287  1.56276 -2.74176
C   1.51956  2.50910 -1.72422
C   0.64554  3.76246 -1.46632
C   0.25370  4.47678 -2.77505
C  -0.42379  3.51091 -3.76457
C   0.47419  2.29115 -4.04516
C   2.99317  2.88083 -2.11145
O   3.80373  2.87661 -0.87820
C   3.08944  2.10599 -0.00182
N   1.80001  1.81371 -0.44732
C   1.09121  0.99341  0.39493
N   1.99265  0.83197  1.42495
C   3.22107  1.45892  1.19515
O   4.15481  1.16876  2.15950
C   3.33849  0.68612  3.29235
C   2.03468  0.05459  2.69164
C   2.17366 -1.46003  2.40166
C   2.10913 -2.31998  3.68001
C   0.83350 -2.02389  4.48931
C   0.75367 -0.52645  4.83440
C   0.78703  0.33086  3.55454
Pd -0.67445  0.01683  0.18272
O   0.30142 -1.87421 -0.38916
C   1.35096 -2.12959 -1.07929
C   1.41992 -3.59242 -1.64166
C   0.55290 -3.61156 -2.92686
C  -1.82073  1.62274  0.56197
C  -1.49663  2.58614  1.54449
C  -2.35466  3.66463  1.79286
C  -3.54651  3.84623  1.08938
C  -3.86835  2.89793  0.10454
C  -3.02728  1.80239 -0.17232
C  -3.40099  0.83198 -1.27178
C  -3.60262 -0.64754 -0.78380
C  -5.03240 -0.78176 -0.20210
O  -5.26860 -2.08244  0.15862
C  -6.57688 -2.30979  0.71971
F  -2.00475  4.57365  2.75609
C  -2.47878 -1.14671  0.15876
C  -2.71784 -1.25105  1.61479
O  -2.08681 -1.96516  2.40805
C  -3.59501 -1.52313 -2.06281
O  -4.66238 -1.20183 -2.86053
C  -4.73652 -1.95025 -4.09281
O  -2.76824 -2.36230 -2.38851
O   2.29132 -1.32524 -1.36989
C   2.87304 -3.97065 -1.99648
C   0.84905 -4.59810 -0.62051
O  -5.87356  0.09892 -0.11859
O  -3.72723 -0.41890  2.06959
C  -3.91873 -0.41786  3.49269
H  -0.05471  1.15578 -2.25135
H   1.51070  0.69366 -2.91823
H   1.38901  2.62381 -4.57962
H  -0.03411  1.58184 -4.72219
H  -1.38138  3.16342 -3.33168
H  -0.66941  4.03497 -4.70592
H  -0.41327  5.32441 -2.53857
H   1.15187  4.91904 -3.25430
H   1.18255  4.44948 -0.78597
H  -0.26210  3.42598 -0.93290
H   3.41672  2.12988 -2.80714
H   3.09101  3.88355 -2.55179
H   3.09718  1.55518  3.93169
H   3.95882 -0.02919  3.85149
H   3.12672 -1.64083  1.86393
H   1.35724 -1.74118  1.71213
H   2.15061 -3.38681  3.39610
H   3.00076 -2.13305  4.31561
H  -0.05657 -2.29738  3.89257
H   0.81753 -2.63426  5.41032
H   1.58993 -0.24714  5.50937
H  -0.17652 -0.30622  5.38654
H  -0.09704  0.09231  2.93134
H   0.74155  1.40970  3.79128
H  -0.57846  2.51192  2.13433
H  -4.80525  3.00162 -0.45437
H  -4.19646  4.69702  1.31195
H  -4.31694  1.16009 -1.78839
H  -2.58147  0.80423 -2.01571
H  -2.06606 -2.09872 -0.20113
H  -3.85147 -1.75831 -4.72153
H  -4.79452 -3.03187 -3.88938
H  -5.64950 -1.59997 -4.59425
H  -6.62470 -3.38721  0.93159
H  -6.70472 -1.72757  1.64687
H  -7.36631 -2.01583  0.00830
H   0.84268 -5.61924 -1.04418
H   1.45419 -4.62002  0.30433
H  -0.17754 -4.32078 -0.34095
H   2.91349 -4.97331 -2.45888
H   3.30229 -3.24266 -2.70547
H   3.51063 -4.00442 -1.09059
H  -0.48488 -3.32125 -2.69795
H   0.95132 -2.90828 -3.68013
H   0.54752 -4.62320 -3.37348
H  -4.81797  0.18994  3.66928
H  -4.05404 -1.44221  3.87812
H  -3.05313  0.03729  4.00450
Cs  4.97551 -0.82174 -0.66582
